# Supplementary material for: ﻿Integrative taxonomy reveals two new giant pill-millipedes of the genus Zephronia Gray, 1832 from eastern Thailand (Diplopoda, Sphaerotheriida, Zephroniidae)
Source: Zookeys. 2024 Sep 13;1212:29–64. doi: 10.3897/zookeys.1212.126536 (PMC11415620; doi:10.3897/zookeys.1212.126536)
Supplement: XML Treatment for Zephronia [file zookeys.1212.126536-treatment1.xml]

<!DOCTYPE tp:taxon-treatment
  PUBLIC "-//TaxonX//DTD Taxonomic Treatment Publishing DTD v0 20100105//EN" "tax-treatment-NSO.dtd">
<tp:taxon-treatment xmlns:tp="http://www.plazi.org/taxpub"><tp:treatment-meta><kwd-group><label>Taxon classification</label><kwd>
                <named-content content-type="kingdom">Animalia</named-content>
              </kwd><kwd>
                <named-content content-type="order">Sphaerotheriida</named-content>
              </kwd><kwd>
                <named-content content-type="family">Zephroniidae</named-content>
              </kwd></kwd-group><mixed-citation publication-type="journal"><person-group><name><surname>Srisonchai</surname><given-names>Ruttapon</given-names></name><name><surname>Likhitrakarn</surname><given-names>Natdanai</given-names></name><name><surname>Sutcharit</surname><given-names>Chirasak</given-names></name><name><surname>Wesener</surname><given-names>Thomas</given-names></name></person-group><article-title>﻿Integrative taxonomy reveals two new giant pill-millipedes of the genus <italic><tp:taxon-name><tp:taxon-name-part taxon-name-part-type="genus" reg="Zephronia">Zephronia</tp:taxon-name-part></tp:taxon-name></italic> Gray, 1832 from eastern Thailand (<tp:taxon-name><tp:taxon-name-part taxon-name-part-type="class">Diplopoda</tp:taxon-name-part></tp:taxon-name>, <tp:taxon-name><tp:taxon-name-part taxon-name-part-type="order">Sphaerotheriida</tp:taxon-name-part></tp:taxon-name>, <tp:taxon-name><tp:taxon-name-part taxon-name-part-type="family">Zephroniidae</tp:taxon-name-part></tp:taxon-name>)</article-title><source>Zookeys</source><day>13</day><month>09</month><year>2024</year><volume>1212</volume><fpage>29</fpage><lpage>64</lpage><pub-id pub-id-type="doi">10.3897/zookeys.1212.126536</pub-id></mixed-citation></tp:treatment-meta><tp:nomenclature><label>﻿Genus</label><tp:taxon-name>
              <object-id xmlns:xlink="http://www.w3.org/1999/xlink" content-type="arpha" xlink:type="simple">8B321F4E-2E9F-58A9-9B3D-07B9612F036A</object-id>
              <tp:taxon-name-part taxon-name-part-type="genus" reg="Zephronia">Zephronia</tp:taxon-name-part>
            </tp:taxon-name><tp:taxon-authority>Gray, 1832</tp:taxon-authority></tp:nomenclature><tp:treatment-sec sec-type="Differential diagnosis" id="SECID0EJRBI"><title>Differential diagnosis.</title><p>Differs from all other genera of <tp:taxon-name><tp:taxon-name-part taxon-name-part-type="subfamily">Zephroniinae</tp:taxon-name-part></tp:taxon-name> by the combination of the following characters: 1) Body length 18–50 mm. 2) Antennae flattened laterally, usually axe-shaped, with numerous (&gt; 4) apical cones. 3) Endotergum (tergite underside) weakly modified: posterior margin (<abbrev xmlns:xlink="http://www.w3.org/1999/xlink" xlink:title="posterior margin of endotergum" id="ABBRID0E4RBI" xlink:type="simple">pm</abbrev>) usually flat; outer area (os) without setae; marginal bristles arranged in 1–5 rows; middle area (<abbrev xmlns:xlink="http://www.w3.org/1999/xlink" xlink:title="middle area of endotergum" id="ABBRID0EBSBI" xlink:type="simple">ma</abbrev>) often with a single row of circular cuticular impressions. 4) Tarsi of legs 5–21 often with more than one apical spine (with very few species with only 1) and several ventral spines. 5) Anterior telopods with four podomeres distal to syncoxite; telopoditomere 2 with a large, curved process forming a clamp-like; telopoditomeres 3 and 4 simple. 6) Posterior telopods with four telopoditomeres; immovable finger (process of telopoditomere 2 slender, apically curved; telopoditomeres 3 and 4 with two membranous lobes; telopoditomere 3 also with a row of conspicuous, crenulated teeth, larger than elopoditomere 4; telopoditomere 4 with few (one or two) sclerotized spines. 7) Female vulvae conspicuous, slender; operculum usually round.</p><p><italic><tp:taxon-name><tp:taxon-name-part taxon-name-part-type="genus" reg="Zephronia">Zephronia</tp:taxon-name-part></tp:taxon-name></italic> is one of the most species-rich genera of the family with more than 50 species currently placed in the genus. Numerous species currently placed in the genus are in need of a revision, some only known from the female, and might be placed in separate genera in the future. The posterior telopod in <italic><tp:taxon-name><tp:taxon-name-part taxon-name-part-type="genus" reg="Zephronia">Zephronia</tp:taxon-name-part></tp:taxon-name></italic> consists of four podomeres, unlike <italic><tp:taxon-name><tp:taxon-name-part taxon-name-part-type="genus" reg="Castanotherium">Castanotherium</tp:taxon-name-part></tp:taxon-name></italic> Pocock, 1895 whose species have three podomeres only. Podomere 4 of the posterior telopod in <italic><tp:taxon-name><tp:taxon-name-part taxon-name-part-type="genus" reg="Zephronia">Zephronia</tp:taxon-name-part></tp:taxon-name></italic> is not strongly curved or overlapping the process of podomere 2 as in <italic><tp:taxon-name><tp:taxon-name-part taxon-name-part-type="genus" reg="Cryxus">Cryxus</tp:taxon-name-part></tp:taxon-name></italic> Leach, 1814. The process of podomere 2 in <italic><tp:taxon-name><tp:taxon-name-part taxon-name-part-type="genus" reg="Zephronia">Zephronia</tp:taxon-name-part></tp:taxon-name></italic> is never apically enlarged or swollen like in <italic><tp:taxon-name><tp:taxon-name-part taxon-name-part-type="genus" reg="Sphaerobelum">Sphaerobelum</tp:taxon-name-part></tp:taxon-name></italic> Verhoeff, 1924. The osterior telopod on podomere 3 in <italic><tp:taxon-name><tp:taxon-name-part taxon-name-part-type="genus" reg="Zephronia">Zephronia</tp:taxon-name-part></tp:taxon-name></italic> has crenulated teeth, unlike <italic><tp:taxon-name><tp:taxon-name-part taxon-name-part-type="genus" reg="Kophosphaera">Kophosphaera</tp:taxon-name-part></tp:taxon-name></italic> Attems, 1935 which lacks sclerotized teeth or spines entirely. The posterior telopod of <italic><tp:taxon-name><tp:taxon-name-part taxon-name-part-type="genus" reg="Zephronia">Zephronia</tp:taxon-name-part></tp:taxon-name></italic> species is identical to those of species of <italic><tp:taxon-name><tp:taxon-name-part taxon-name-part-type="genus" reg="Sphaeropoeus">Sphaeropoeus</tp:taxon-name-part></tp:taxon-name></italic> Brandt, 1833, <italic><tp:taxon-name><tp:taxon-name-part taxon-name-part-type="genus" reg="Prionobelum">Prionobelum</tp:taxon-name-part></tp:taxon-name></italic> Verhoeff, 1924, <italic><tp:taxon-name><tp:taxon-name-part taxon-name-part-type="genus" reg="Tigridosphaera">Tigridosphaera</tp:taxon-name-part></tp:taxon-name></italic> Jeekel, 2000, and <italic><tp:taxon-name><tp:taxon-name-part taxon-name-part-type="genus" reg="Indosphaera">Indosphaera</tp:taxon-name-part></tp:taxon-name></italic> Attems, 1935. <italic><tp:taxon-name><tp:taxon-name-part taxon-name-part-type="genus" reg="Zephronia">Zephronia</tp:taxon-name-part></tp:taxon-name></italic> species differ from species of <italic><tp:taxon-name><tp:taxon-name-part taxon-name-part-type="genus" reg="Sphaeropoeus">Sphaeropoeus</tp:taxon-name-part></tp:taxon-name></italic> and <italic><tp:taxon-name><tp:taxon-name-part taxon-name-part-type="genus" reg="Prionobelum">Prionobelum</tp:taxon-name-part></tp:taxon-name></italic> in the anterior telopods, lacking the characteristic processes on joints three (<italic><tp:taxon-name><tp:taxon-name-part taxon-name-part-type="genus" reg="Sphaeropoeus">Sphaeropoeus</tp:taxon-name-part></tp:taxon-name></italic>) and four (<italic><tp:taxon-name><tp:taxon-name-part taxon-name-part-type="genus" reg="Prionobelum">Prionobelum</tp:taxon-name-part></tp:taxon-name></italic>). <italic><tp:taxon-name><tp:taxon-name-part taxon-name-part-type="genus" reg="Zephronia">Zephronia</tp:taxon-name-part></tp:taxon-name></italic> species differ from <italic><tp:taxon-name><tp:taxon-name-part taxon-name-part-type="genus" reg="Indosphaera">Indosphaera</tp:taxon-name-part></tp:taxon-name></italic> in the coxae of leg 2 in females being separate, not fused. <italic><tp:taxon-name><tp:taxon-name-part taxon-name-part-type="genus" reg="Zephronia">Zephronia</tp:taxon-name-part></tp:taxon-name></italic> species are currently impossible to distinguish from species of <italic><tp:taxon-name><tp:taxon-name-part taxon-name-part-type="genus" reg="Tigridosphaera">Tigridosphaera</tp:taxon-name-part></tp:taxon-name></italic> as that species-poor genus is in need of revision. Females of <italic><tp:taxon-name><tp:taxon-name-part taxon-name-part-type="genus" reg="Zephronia">Zephronia</tp:taxon-name-part></tp:taxon-name></italic> differ in their shape of the operculum of the vulva from species of <italic><tp:taxon-name><tp:taxon-name-part taxon-name-part-type="genus" reg="Indosphaera">Indosphaera</tp:taxon-name-part></tp:taxon-name></italic>, where it is much lower than in <italic><tp:taxon-name><tp:taxon-name-part taxon-name-part-type="genus" reg="Zephronia">Zephronia</tp:taxon-name-part></tp:taxon-name></italic> species, as well as from species of <italic><tp:taxon-name><tp:taxon-name-part taxon-name-part-type="genus" reg="Sphaeropoeus">Sphaeropoeus</tp:taxon-name-part></tp:taxon-name></italic> and <italic><tp:taxon-name><tp:taxon-name-part taxon-name-part-type="genus" reg="Prionobelum">Prionobelum</tp:taxon-name-part></tp:taxon-name></italic> where the operculum is greatly enlarged and almost rectangular in shape.</p><sec sec-type="﻿Zephronia s." id="SECID0ELYBI"><title>﻿<italic><tp:taxon-name><tp:taxon-name-part taxon-name-part-type="genus" reg="Zephronia">Zephronia</tp:taxon-name-part></tp:taxon-name></italic> s.s.</title><p>Differing from all <italic><tp:taxon-name><tp:taxon-name-part taxon-name-part-type="genus" reg="Zephronia">Zephronia</tp:taxon-name-part></tp:taxon-name></italic> s.l. by the position of the organ of Tömösváry, which is located at the brim and not inside the antennal groove as in all other known <tp:taxon-name><tp:taxon-name-part taxon-name-part-type="order">Sphaerotheriida</tp:taxon-name-part></tp:taxon-name>. <italic><tp:taxon-name><tp:taxon-name-part taxon-name-part-type="genus" reg="Zephronia">Zephronia</tp:taxon-name-part></tp:taxon-name></italic> s.s. includes the type species of the genus, <italic><tp:taxon-name><tp:taxon-name-part taxon-name-part-type="genus" reg="Zephronia">Z.</tp:taxon-name-part><tp:taxon-name-part taxon-name-part-type="species" reg="ovalis">ovalis</tp:taxon-name-part></tp:taxon-name></italic>, as well as <italic><tp:taxon-name><tp:taxon-name-part taxon-name-part-type="genus" reg="Zephronia">Z.</tp:taxon-name-part><tp:taxon-name-part taxon-name-part-type="species" reg="chantaburiensis">chantaburiensis</tp:taxon-name-part></tp:taxon-name></italic> sp. nov., <italic><tp:taxon-name><tp:taxon-name-part taxon-name-part-type="genus" reg="Zephronia">Z.</tp:taxon-name-part><tp:taxon-name-part taxon-name-part-type="species" reg="chrysomallos">chrysomallos</tp:taxon-name-part></tp:taxon-name></italic>, <italic><tp:taxon-name><tp:taxon-name-part taxon-name-part-type="genus" reg="Zephronia">Z.</tp:taxon-name-part><tp:taxon-name-part taxon-name-part-type="species" reg="dawydoffi">dawydoffi</tp:taxon-name-part></tp:taxon-name></italic>, <italic><tp:taxon-name><tp:taxon-name-part taxon-name-part-type="genus" reg="Zephronia">Z.</tp:taxon-name-part><tp:taxon-name-part taxon-name-part-type="species" reg="erawani">erawani</tp:taxon-name-part></tp:taxon-name></italic>, <italic><tp:taxon-name><tp:taxon-name-part taxon-name-part-type="genus" reg="Zephronia">Z.</tp:taxon-name-part><tp:taxon-name-part taxon-name-part-type="species" reg="enghoffi">enghoffi</tp:taxon-name-part></tp:taxon-name></italic>, <italic><tp:taxon-name><tp:taxon-name-part taxon-name-part-type="genus" reg="Zephronia">Z.</tp:taxon-name-part><tp:taxon-name-part taxon-name-part-type="species" reg="golovatchi">golovatchi</tp:taxon-name-part></tp:taxon-name></italic>, <italic><tp:taxon-name><tp:taxon-name-part taxon-name-part-type="genus" reg="Zephronia">Z.</tp:taxon-name-part><tp:taxon-name-part taxon-name-part-type="species" reg="hui">hui</tp:taxon-name-part></tp:taxon-name></italic> Liu &amp; Wesener, 2022, <italic><tp:taxon-name><tp:taxon-name-part taxon-name-part-type="genus" reg="Zephronia">Z.</tp:taxon-name-part><tp:taxon-name-part taxon-name-part-type="species" reg="konkakinhensis">konkakinhensis</tp:taxon-name-part></tp:taxon-name></italic> Semenyuk, Golovatch &amp; Wesener, 2018, <italic><tp:taxon-name><tp:taxon-name-part taxon-name-part-type="genus" reg="Zephronia">Z.</tp:taxon-name-part><tp:taxon-name-part taxon-name-part-type="species" reg="lannaensis">lannaensis</tp:taxon-name-part></tp:taxon-name></italic>, <italic><tp:taxon-name><tp:taxon-name-part taxon-name-part-type="genus" reg="Zephronia">Z.</tp:taxon-name-part><tp:taxon-name-part taxon-name-part-type="species" reg="laotica">laotica</tp:taxon-name-part></tp:taxon-name></italic>, <italic><tp:taxon-name><tp:taxon-name-part taxon-name-part-type="genus" reg="Zephronia">Z.</tp:taxon-name-part><tp:taxon-name-part taxon-name-part-type="species" reg="macula">macula</tp:taxon-name-part></tp:taxon-name></italic> sp. nov., <italic><tp:taxon-name><tp:taxon-name-part taxon-name-part-type="genus" reg="Zephronia">Z.</tp:taxon-name-part><tp:taxon-name-part taxon-name-part-type="species" reg="medongensis">medongensis</tp:taxon-name-part></tp:taxon-name></italic> Zhao &amp; Liu, 2022, <italic><tp:taxon-name><tp:taxon-name-part taxon-name-part-type="genus" reg="Zephronia">Z.</tp:taxon-name-part><tp:taxon-name-part taxon-name-part-type="species" reg="montis">montis</tp:taxon-name-part></tp:taxon-name></italic> Semenyuk, Golovatch &amp; Wesener, 2018, <italic><tp:taxon-name><tp:taxon-name-part taxon-name-part-type="genus" reg="Zephronia">Z.</tp:taxon-name-part><tp:taxon-name-part taxon-name-part-type="species" reg="panhai">panhai</tp:taxon-name-part></tp:taxon-name></italic>, <italic><tp:taxon-name><tp:taxon-name-part taxon-name-part-type="genus" reg="Zephronia">Z.</tp:taxon-name-part><tp:taxon-name-part taxon-name-part-type="species" reg="siamensis">siamensis</tp:taxon-name-part></tp:taxon-name></italic> and <italic><tp:taxon-name><tp:taxon-name-part taxon-name-part-type="genus" reg="Zephronia">Z.</tp:taxon-name-part><tp:taxon-name-part taxon-name-part-type="species" reg="zhouae">zhouae</tp:taxon-name-part></tp:taxon-name></italic> Zhao &amp; Liu, 2022. See more details for the genus in <xref ref-type="bibr" rid="B32">Wesener (2016)</xref> and <xref ref-type="bibr" rid="B27">Semenyuk et al. (2018)</xref>, and a recent update of Thai species in <xref ref-type="bibr" rid="B2">Bhansali and Wesener (2022)</xref>.</p></sec></tp:treatment-sec><ref-list><ref id="B32"><mixed-citation xmlns:xlink="http://www.w3.org/1999/xlink" xlink:type="simple"><person-group><name name-style="western"><surname>Wesener</surname><given-names>T</given-names></name></person-group> (<year>2016</year>) <article-title>The giant pill-millipedes, order <tp:taxon-name><tp:taxon-name-part taxon-name-part-type="order">Sphaerotheriida</tp:taxon-name-part></tp:taxon-name> – An annotated species catalogue with morphological atlas and list of apomorphies (<tp:taxon-name><tp:taxon-name-part taxon-name-part-type="phylum">Arthropoda</tp:taxon-name-part></tp:taxon-name>: <tp:taxon-name><tp:taxon-name-part taxon-name-part-type="class">Diplopoda</tp:taxon-name-part></tp:taxon-name>).</article-title><source>Bonn Zoological Bulletin Supplementum,</source><volume>63</volume>: <fpage>1</fpage>–<lpage>104</lpage>.</mixed-citation></ref><ref id="B27"><mixed-citation xmlns:xlink="http://www.w3.org/1999/xlink" xlink:type="simple"><person-group><name name-style="western"><surname>Semenyuk</surname><given-names>I</given-names></name><name name-style="western"><surname>Golovatch</surname><given-names>SI</given-names></name><name name-style="western"><surname>Wesener</surname><given-names>T</given-names></name></person-group> (<year>2018</year>) <article-title>Four new species of giant pill-millipedes from Vietnam (<tp:taxon-name><tp:taxon-name-part taxon-name-part-type="order">Sphaerotheriida</tp:taxon-name-part></tp:taxon-name>, <tp:taxon-name><tp:taxon-name-part taxon-name-part-type="family">Zephroniidae</tp:taxon-name-part></tp:taxon-name>).</article-title><source>Zootaxa</source><volume>4459</volume>(<issue>3</issue>): <fpage>535</fpage>–<lpage>550</lpage>. <ext-link xlink:href="10.11646/zootaxa.4459.3.7" ext-link-type="doi" xlink:type="simple">https://doi.org/10.11646/zootaxa.4459.3.7</ext-link></mixed-citation></ref><ref id="B2"><mixed-citation xmlns:xlink="http://www.w3.org/1999/xlink" xlink:type="simple"><person-group><name name-style="western"><surname>Bhansali</surname><given-names>S</given-names></name><name name-style="western"><surname>Wesener</surname><given-names>T</given-names></name></person-group> (<year>2022</year>) <article-title>New Thai Giant Pill-Millipede species, with genetic barcoding data for Thai species (<tp:taxon-name><tp:taxon-name-part taxon-name-part-type="class">Diplopoda</tp:taxon-name-part></tp:taxon-name>, <tp:taxon-name><tp:taxon-name-part taxon-name-part-type="order">Sphaerotheriida</tp:taxon-name-part></tp:taxon-name>, <tp:taxon-name><tp:taxon-name-part taxon-name-part-type="family">Zephroniidae</tp:taxon-name-part></tp:taxon-name>).</article-title><source>Zootaxa</source><volume>5105</volume>(<issue>3</issue>): <fpage>357</fpage>–<lpage>380</lpage>. <ext-link xlink:href="10.11646/zootaxa.5105.3.2" ext-link-type="doi" xlink:type="simple">https://doi.org/10.11646/zootaxa.5105.3.2</ext-link></mixed-citation></ref></ref-list></tp:taxon-treatment>
