# Supplementary material for: ﻿Integrative taxonomy reveals two new giant pill-millipedes of the genus Zephronia Gray, 1832 from eastern Thailand (Diplopoda, Sphaerotheriida, Zephroniidae)
Source: Zookeys. 2024 Sep 13;1212:29–64. doi: 10.3897/zookeys.1212.126536 (PMC11415620; doi:10.3897/zookeys.1212.126536)
Supplement: XML Treatment for Zephronia chantaburiensis [file zookeys.1212.126536-treatment2.xml]

<!DOCTYPE tp:taxon-treatment
  PUBLIC "-//TaxonX//DTD Taxonomic Treatment Publishing DTD v0 20100105//EN" "tax-treatment-NSO.dtd">
<tp:taxon-treatment xmlns:tp="http://www.plazi.org/taxpub"><tp:treatment-meta><kwd-group><label>Taxon classification</label><kwd>
                <named-content content-type="kingdom">Animalia</named-content>
              </kwd><kwd>
                <named-content content-type="order">Sphaerotheriida</named-content>
              </kwd><kwd>
                <named-content content-type="family">Zephroniidae</named-content>
              </kwd></kwd-group><mixed-citation publication-type="journal"><person-group><name><surname>Srisonchai</surname><given-names>Ruttapon</given-names></name><name><surname>Likhitrakarn</surname><given-names>Natdanai</given-names></name><name><surname>Sutcharit</surname><given-names>Chirasak</given-names></name><name><surname>Wesener</surname><given-names>Thomas</given-names></name></person-group><article-title>﻿Integrative taxonomy reveals two new giant pill-millipedes of the genus <italic><tp:taxon-name><tp:taxon-name-part taxon-name-part-type="genus" reg="Zephronia">Zephronia</tp:taxon-name-part></tp:taxon-name></italic> Gray, 1832 from eastern Thailand (<tp:taxon-name><tp:taxon-name-part taxon-name-part-type="class">Diplopoda</tp:taxon-name-part></tp:taxon-name>, <tp:taxon-name><tp:taxon-name-part taxon-name-part-type="order">Sphaerotheriida</tp:taxon-name-part></tp:taxon-name>, <tp:taxon-name><tp:taxon-name-part taxon-name-part-type="family">Zephroniidae</tp:taxon-name-part></tp:taxon-name>)</article-title><source>Zookeys</source><day>13</day><month>09</month><year>2024</year><volume>1212</volume><fpage>29</fpage><lpage>64</lpage><pub-id pub-id-type="doi">10.3897/zookeys.1212.126536</pub-id></mixed-citation></tp:treatment-meta><tp:nomenclature><label>﻿</label><tp:taxon-name>
              <object-id xmlns:xlink="http://www.w3.org/1999/xlink" content-type="arpha" xlink:type="simple">62D650CF-2756-59DE-8674-78554ACBEF27</object-id>
              <tp:taxon-name-part taxon-name-part-type="genus" reg="Zephronia">Zephronia</tp:taxon-name-part>
              <tp:taxon-name-part taxon-name-part-type="species" reg="chantaburiensis">chantaburiensis</tp:taxon-name-part>
              <object-id xmlns:xlink="http://www.w3.org/1999/xlink" content-type="zoobank" xlink:type="simple">https://zoobank.org/FEEDDAE0-362F-4368-BFBF-A2238866B8F0</object-id>
            </tp:taxon-name><tp:taxon-authority>Srisonchai &amp; Wesener</tp:taxon-authority><tp:taxon-status xmlns:xlink="http://www.w3.org/1999/xlink" xlink:type="simple">sp. nov.</tp:taxon-status><xref ref-type="fig" rid="F2">Figs 2</xref><xref ref-type="fig" rid="F3">, 3</xref><xref ref-type="fig" rid="F4">, 4</xref><xref ref-type="fig" rid="F5">, 5</xref><xref ref-type="fig" rid="F6">, 6</xref><xref ref-type="fig" rid="F7">, 7</xref><xref ref-type="fig" rid="F14">, 14A–D</xref><xref ref-type="fig" rid="F15">, 15</xref></tp:nomenclature><tp:treatment-sec sec-type="Type specimens" id="SECID0EFHCI"><title>Type specimens:</title><p><bold><italic>Holotype</italic></bold> • ♂ (<named-content xmlns:xlink="http://www.w3.org/1999/xlink" content-type="dwc:institutional_code" xlink:title="Chulalongkorn University Museum of Zoology" xlink:href="http://grbio.org/institution/chulalongkorn-university-museum-natural-history" xlink:type="simple">CUMZ</named-content>-MYR0013); Thailand, Chantaburi Province, Tha Mai District, Wat Khao Sukim (Khao Sukim Temple); <named-content xmlns:xlink="http://www.w3.org/1999/xlink" content-type="dwc:verbatimCoordinates" xlink:type="simple"><named-content content-type="geo-json" specific-use="{&#34;type&#34;:&#34;Point&#34;,&#34;coordinates&#34;:[102.032222,12.763056]}" id="NCID0EXHCI" xlink:type="simple">12°45'47"N, 102°01'56"E</named-content></named-content>; ca 53 m a.s.l.; 14 June 2023; leg. R. Srisonchai and <named-content xmlns:xlink="http://www.w3.org/1999/xlink" content-type="dwc:institutional_code" xlink:title="Khon Kaen University Museum of Zoology" xlink:href="http://grbio.org/institution/khon-kaen-university" xlink:type="simple">KKUMZ</named-content> students. <bold><italic>Paratypes</italic>.</bold> • 29 ♂, 16 ♀ (<named-content xmlns:xlink="http://www.w3.org/1999/xlink" content-type="dwc:institutional_code" xlink:title="Chulalongkorn University Museum of Zoology" xlink:href="http://grbio.org/institution/chulalongkorn-university-museum-natural-history" xlink:type="simple">CUMZ</named-content>-MYR0014), same data as holotype; • 2 ♂, 1 ♀ (NHMD1184695), same data as holotype; • 1 ♂, 1 ♀ (NHMW10436), same data as holotype; • 1 ♂, 1 ♀ (<named-content xmlns:xlink="http://www.w3.org/1999/xlink" content-type="dwc:institutional_code" xlink:title="Zoological Research Museum Koenig" xlink:href="http://grbio.org/institution/zoologisches-forschungsmuseum-alexander-koenig" xlink:type="simple">ZFMK</named-content>-MYR13659), same data as holotype.</p></tp:treatment-sec><tp:treatment-sec sec-type="material" id="SECID0EMICI"><title>Additional material.</title><p>• 26 juveniles (<named-content xmlns:xlink="http://www.w3.org/1999/xlink" content-type="dwc:institutional_code" xlink:title="Chulalongkorn University Museum of Zoology" xlink:href="http://grbio.org/institution/chulalongkorn-university-museum-natural-history" xlink:type="simple">CUMZ</named-content>), same data as holotype.</p></tp:treatment-sec><tp:treatment-sec sec-type="diagnosis" id="SECID0EWICI"><title>Diagnosis.</title><p>The position of the organ of Tömösváry at the brim and not inside the antennal groove (Fig. <xref ref-type="fig" rid="F3">3B</xref>) identifies this species as a member of the <italic><tp:taxon-name><tp:taxon-name-part taxon-name-part-type="genus" reg="Zephronia">Zephronia</tp:taxon-name-part></tp:taxon-name></italic> s.s. species group (see <xref ref-type="bibr" rid="B27">Semenyuk et al. 2018</xref>), with which it also aligns genetically (Fig. <xref ref-type="fig" rid="F1">1</xref>). This small brown species (body length ca 20 mm) with short golden hair (Fig. <xref ref-type="fig" rid="F2">2A–F</xref>) differs from all other <italic><tp:taxon-name><tp:taxon-name-part taxon-name-part-type="genus" reg="Zephronia">Zephronia</tp:taxon-name-part></tp:taxon-name></italic> s.s. species, except for <italic><tp:taxon-name><tp:taxon-name-part taxon-name-part-type="genus" reg="Zephronia">Z.</tp:taxon-name-part><tp:taxon-name-part taxon-name-part-type="species" reg="macula">macula</tp:taxon-name-part></tp:taxon-name></italic> sp. nov. found in direct sympatry, described below, in the presence of only a single apical spine on the tarsus of legs 4–21 (2 or 3 in the other species). Midbody endotergum with one row of marginal bristles with longest bristles reaching up to posterior margin, immovable finger (process) of telopoditomere 2 on anterior telopod relatively long and slender. Similar in these respects only to <italic><tp:taxon-name><tp:taxon-name-part taxon-name-part-type="genus" reg="Zephronia">Z.</tp:taxon-name-part><tp:taxon-name-part taxon-name-part-type="species" reg="macula">macula</tp:taxon-name-part></tp:taxon-name></italic> sp. nov. but differs from the latter species by the tergite coloration lacking dark or greenish-dark colour spots, the operculum of the female being more slender, the femur of the walking legs being slightly wider than long (slightly longer than wide in <italic><tp:taxon-name><tp:taxon-name-part taxon-name-part-type="genus" reg="Zephronia">Z.</tp:taxon-name-part><tp:taxon-name-part taxon-name-part-type="species" reg="macula">macula</tp:taxon-name-part></tp:taxon-name></italic> sp. nov.), and the female subanal plate having a strongly concave margin. Genetically distant from other species by 18.94–26.82% p-distance in the <abbrev xmlns:xlink="http://www.w3.org/1999/xlink" xlink:title="mitochondrial cytochrome c oxidase subunit I" id="ABBRID0EKLCI" xlink:type="simple">COI</abbrev> barcoding fragment.</p><fig id="F2" position="float" orientation="portrait"><object-id xmlns:xlink="http://www.w3.org/1999/xlink" content-type="doi" xlink:type="simple">10.3897/zookeys.1212.126536.figure2</object-id><object-id xmlns:xlink="http://www.w3.org/1999/xlink" content-type="arpha" xlink:type="simple">EE86E6F6-6F9C-5CE4-A74F-61ED44AF431B</object-id><label>Figure 2.</label><caption><p>Photograph of live specimens of <italic><tp:taxon-name><tp:taxon-name-part taxon-name-part-type="genus" reg="Zephronia">Zephronia</tp:taxon-name-part><tp:taxon-name-part taxon-name-part-type="species" reg="chantaburiensis">chantaburiensis</tp:taxon-name-part></tp:taxon-name></italic> sp. nov. and habitats <bold>A–F</bold> paratypes (<named-content xmlns:xlink="http://www.w3.org/1999/xlink" content-type="dwc:institutional_code" xlink:title="Chulalongkorn University Museum of Zoology" xlink:href="http://grbio.org/institution/chulalongkorn-university-museum-natural-history" xlink:type="simple">CUMZ</named-content>-MYR0014) <bold>G</bold> coexisting species (<italic><tp:taxon-name><tp:taxon-name-part taxon-name-part-type="genus" reg="Zephronia">Z.</tp:taxon-name-part><tp:taxon-name-part taxon-name-part-type="species" reg="macula">macula</tp:taxon-name-part></tp:taxon-name></italic> sp. nov.) <bold>H</bold> granite habitat at the type locality. Scale bars: 0.5 mm.</p></caption><graphic xmlns:xlink="http://www.w3.org/1999/xlink" xlink:href="zookeys-1212-029_article-126536__-g002.jpg" position="float" orientation="portrait" xlink:type="simple" id="oo_1133555.jpg"><uri content-type="original_file" xlink:type="simple">https://binary.pensoft.net/fig/1133555</uri></graphic></fig><fig id="F3" position="float" orientation="portrait"><object-id xmlns:xlink="http://www.w3.org/1999/xlink" content-type="doi" xlink:type="simple">10.3897/zookeys.1212.126536.figure3</object-id><object-id xmlns:xlink="http://www.w3.org/1999/xlink" content-type="arpha" xlink:type="simple">9C5B271B-C6A0-52AA-A54D-B0F1E393A712</object-id><label>Figure 3.</label><caption><p><italic><tp:taxon-name><tp:taxon-name-part taxon-name-part-type="genus" reg="Zephronia">Zephronia</tp:taxon-name-part><tp:taxon-name-part taxon-name-part-type="species" reg="chantaburiensis">chantaburiensis</tp:taxon-name-part></tp:taxon-name></italic> sp. nov., ♂ paratype (<named-content xmlns:xlink="http://www.w3.org/1999/xlink" content-type="dwc:institutional_code" xlink:title="Chulalongkorn University Museum of Zoology" xlink:href="http://grbio.org/institution/chulalongkorn-university-museum-natural-history" xlink:type="simple">CUMZ</named-content>-MYR0014) — <abbrev xmlns:xlink="http://www.w3.org/1999/xlink" xlink:title="scanning electron microscopy" id="ABBRID0ESNCI" xlink:type="simple">SEM</abbrev><bold>A</bold> head, collum and antenna, dorsal view <bold>B</bold> ommatidia, inset: organ of Tömösváry <bold>C</bold> antenna, anterior view <bold>D</bold> antennal disc, anterior view <bold>E</bold> apical cones, lateral view <bold>F, I</bold> gnathochilarium, posterior and ventral views, respectively <bold>G</bold> sensory cones on central pad, ventral view <bold>H</bold> sensory cones on inner palpi, black and white arrows point to different types of cones, ventral view <bold>J</bold> epipharynx, ventral view <bold>K</bold> mandible, mesal view. Abbreviations: <abbrev xmlns:xlink="http://www.w3.org/1999/xlink" xlink:title="3-combed inner tooth of mandible" id="ABBRID0EKOCI" xlink:type="simple">3it</abbrev> = 3-combed inner tooth, <abbrev xmlns:xlink="http://www.w3.org/1999/xlink" xlink:title="condylus of mandible" id="ABBRID0EOOCI" xlink:type="simple">co</abbrev> = condylus, <abbrev xmlns:xlink="http://www.w3.org/1999/xlink" xlink:title="central pad of gnathochilarium" id="ABBRID0ESOCI" xlink:type="simple">Cp</abbrev> = central pad, <abbrev xmlns:xlink="http://www.w3.org/1999/xlink" xlink:title="central tooth" id="ABBRID0EWOCI" xlink:type="simple">ct</abbrev> = central tooth, <abbrev xmlns:xlink="http://www.w3.org/1999/xlink" xlink:title="external tooth of epipharynx" id="ABBRID0E1OCI" xlink:type="simple">et</abbrev> = external tooth, <abbrev xmlns:xlink="http://www.w3.org/1999/xlink" xlink:title="external tooth of mandibular gnathal lobe" id="ABBRID0E5OCI" xlink:type="simple">Et</abbrev> = external tooth, <abbrev xmlns:xlink="http://www.w3.org/1999/xlink" xlink:title="inner area of mandible" id="ABBRID0ECPCI" xlink:type="simple">Ia</abbrev> = inner area, <abbrev xmlns:xlink="http://www.w3.org/1999/xlink" xlink:title="incisura lateralis of the head" id="ABBRID0EGPCI" xlink:type="simple">il</abbrev> = incisura lateralis, <abbrev xmlns:xlink="http://www.w3.org/1999/xlink" xlink:title="inner palpi of gnathochilarium" id="ABBRID0EKPCI" xlink:type="simple">ip</abbrev> = inner palpi, <abbrev xmlns:xlink="http://www.w3.org/1999/xlink" xlink:title="lamellae lingulales of gnathochilarium" id="ABBRID0EOPCI" xlink:type="simple">ll</abbrev> = lamellae linguales, <abbrev xmlns:xlink="http://www.w3.org/1999/xlink" xlink:title="mentum of gnathochilarium" id="ABBRID0ESPCI" xlink:type="simple">me</abbrev> = mentum, <abbrev xmlns:xlink="http://www.w3.org/1999/xlink" xlink:title="molar plate of mandible" id="ABBRID0EWPCI" xlink:type="simple">mp</abbrev> = molar plate, <abbrev xmlns:xlink="http://www.w3.org/1999/xlink" xlink:title="pectinate lamellae of mandible" id="ABBRID0E1PCI" xlink:type="simple">pl</abbrev> = pectinate lamellae, <abbrev xmlns:xlink="http://www.w3.org/1999/xlink" xlink:title="row of spines" id="ABBRID0E5PCI" xlink:type="simple">rsp</abbrev> = row of spines, <abbrev xmlns:xlink="http://www.w3.org/1999/xlink" xlink:title="sensory cone" id="ABBRID0ECQCI" xlink:type="simple">sc</abbrev> = sensory cone, <abbrev xmlns:xlink="http://www.w3.org/1999/xlink" xlink:title="stipites of gnathochilarium" id="ABBRID0EGQCI" xlink:type="simple">st</abbrev> = stipite. Scale bars in millimeters.</p></caption><graphic xmlns:xlink="http://www.w3.org/1999/xlink" xlink:href="zookeys-1212-029_article-126536__-g003.jpg" position="float" orientation="portrait" xlink:type="simple" id="oo_1133556.jpg"><uri content-type="original_file" xlink:type="simple">https://binary.pensoft.net/fig/1133556</uri></graphic></fig></tp:treatment-sec><tp:treatment-sec sec-type="description" id="SECID0EPQCI"><title>Description.</title><p><bold><italic>Measurements</italic></bold>: Male holotype. Body length 20 mm. Width, of thoracic shield 9 mm, of tergite 7 = 10 mm (= broadest). Height of tergite 7 = 7 mm (= highest). Males: body length = 19–23 mm. Width, of thoracic shield = 8–9 mm, of tergite 7 = 9–10 mm. Height of tergite 7 = 6–8 mm. Females: body length = 19–22 mm. Width, of thoracic shield = 8–9 mm, of tergite 7 = 9–11 mm. Height of tergite 7 = 6–8 mm (= highest).</p><p><bold><italic>Colouration</italic></bold> (Fig. <xref ref-type="fig" rid="F2">2A–F</xref>): In life with body of brown colour. Head, collum, thoracic shield and tergites brown. Antenna, legs, and venter light brown. Anal shield dark brown (rarely brown), except anterior and posterior margins pale brown. Tergites dorsally with dark brown stripe, clearly seen when rolled up. Specimens in alcohol after one year changed to pale brown.</p><p><bold><italic>Head</italic></bold> (Fig. <xref ref-type="fig" rid="F3">3A, B</xref>): Trapeziform, densely setose; anterior part with setae longer than in posterior part; each seta located inside small pit. With 57–65 ommatidia (ocelli) in males and 60–65 in females. Aberrant ommatidium located at brim of antennal groove. Organ of Tömösváry situated near the base of antenna, separated from eye field. No sclerotized crest/ridge between antennal socket and eye field.</p><p><bold><italic>Antennae</italic></bold> (Figs <xref ref-type="fig" rid="F2">2B, C</xref>, <xref ref-type="fig" rid="F3">3A, C–E</xref>): Short and stout, covered by long and dense setae; last antennomere reaching back to leg pair 2 or 3. Lengths of antennomeres: 1=2=3=4&lt;5&lt;&lt;6. Antennomere 6 slightly flattened apically, axe-shaped; apically with sensilla basiconica. Apical disc flat; with 30–41 (male) or 25–35 (female) apical cones.</p><p><bold><italic>Epipharynx</italic></bold> (Fig. <xref ref-type="fig" rid="F3">3J</xref>): With a regular central tooth (<abbrev xmlns:xlink="http://www.w3.org/1999/xlink" xlink:title="central tooth" id="ABBRID0EAUCI" xlink:type="simple">ct</abbrev>); inner tooth conspicuous and flat; laterally with numerous long external teeth (<abbrev xmlns:xlink="http://www.w3.org/1999/xlink" xlink:title="external tooth of epipharynx" id="ABBRID0EEUCI" xlink:type="simple">et</abbrev>); inner area with a single row of fringed spines (<abbrev xmlns:xlink="http://www.w3.org/1999/xlink" xlink:title="row of spines" id="ABBRID0EIUCI" xlink:type="simple">rsp</abbrev>) on each side.</p><p><bold><italic>Gnathochilarium</italic></bold> (Fig. <xref ref-type="fig" rid="F3">3F–I</xref>): Structure as typical as for <tp:taxon-name><tp:taxon-name-part taxon-name-part-type="order">Sphaerotheriida</tp:taxon-name-part></tp:taxon-name>. Lamellae linguales (<abbrev xmlns:xlink="http://www.w3.org/1999/xlink" xlink:title="lamellae lingulales of gnathochilarium" id="ABBRID0E3UCI" xlink:type="simple">ll</abbrev>) oval, slightly concave apically, with long setae. Central pads (<abbrev xmlns:xlink="http://www.w3.org/1999/xlink" xlink:title="central pad of gnathochilarium" id="ABBRID0EAVCI" xlink:type="simple">Cp</abbrev>) modified, with numerous “pillows” of sensory cones (<abbrev xmlns:xlink="http://www.w3.org/1999/xlink" xlink:title="sensory cone" id="ABBRID0EEVCI" xlink:type="simple">sc</abbrev>) (Fig. <xref ref-type="fig" rid="F3">3H</xref>); two types of sensory cones (one with a pillow and another without a pillow). Stipites (<abbrev xmlns:xlink="http://www.w3.org/1999/xlink" xlink:title="stipites of gnathochilarium" id="ABBRID0EMVCI" xlink:type="simple">st</abbrev>) large, densely setose; located laterally to lamellae linguales. Mentum (<abbrev xmlns:xlink="http://www.w3.org/1999/xlink" xlink:title="mentum of gnathochilarium" id="ABBRID0EQVCI" xlink:type="simple">me</abbrev>) large, fused, with sparse and long setae. Lateral palpi inconspicuous. Inner palpi (<abbrev xmlns:xlink="http://www.w3.org/1999/xlink" xlink:title="inner palpi of gnathochilarium" id="ABBRID0EUVCI" xlink:type="simple">ip</abbrev>) with sensory cones (<abbrev xmlns:xlink="http://www.w3.org/1999/xlink" xlink:title="sensory cone" id="ABBRID0EYVCI" xlink:type="simple">sc</abbrev>) arranged in single field (Fig. <xref ref-type="fig" rid="F3">3G</xref>).</p><p><bold><italic>Mandibles</italic> (<italic>gnathal lobe</italic>)</bold> (Fig. <xref ref-type="fig" rid="F3">3K</xref>): With undivided external tooth (<abbrev xmlns:xlink="http://www.w3.org/1999/xlink" xlink:title="external tooth of mandibular gnathal lobe" id="ABBRID0ENWCI" xlink:type="simple">Et</abbrev>) and with conspicuous 3-combed inner tooth (<abbrev xmlns:xlink="http://www.w3.org/1999/xlink" xlink:title="3-combed inner tooth of mandible" id="ABBRID0ERWCI" xlink:type="simple">3it</abbrev>). With 5–7 pectinate lamellae (<abbrev xmlns:xlink="http://www.w3.org/1999/xlink" xlink:title="pectinate lamellae of mandible" id="ABBRID0EVWCI" xlink:type="simple">pl</abbrev>). Inner area (<abbrev xmlns:xlink="http://www.w3.org/1999/xlink" xlink:title="inner area of mandible" id="ABBRID0EZWCI" xlink:type="simple">Ia</abbrev>) with group of long and tiny teeth. Molar plate (<abbrev xmlns:xlink="http://www.w3.org/1999/xlink" xlink:title="molar plate of mandible" id="ABBRID0E4WCI" xlink:type="simple">mp</abbrev>) flat, velvet-like; lacking a membranous fringe. Condylus (<abbrev xmlns:xlink="http://www.w3.org/1999/xlink" xlink:title="condylus of mandible" id="ABBRID0EBXCI" xlink:type="simple">co</abbrev>) conspicuous, apically with one distinct ridge.</p><p><bold><italic>Tegument</italic></bold> (Figs <xref ref-type="fig" rid="F2">2A–F</xref>, <xref ref-type="fig" rid="F4">4</xref>): Quite dull; collum, thoracic shield, tergite and anal shield densely covered by tiny golden setae; each seta located in a pit. Anterior margins of midbody tergite and of anal shield with lower number of setae than posterior margins. Posterior rim in dorsal and ventral side of anal shield with a few small setae.</p><fig id="F4" position="float" orientation="portrait"><object-id xmlns:xlink="http://www.w3.org/1999/xlink" content-type="doi" xlink:type="simple">10.3897/zookeys.1212.126536.figure4</object-id><object-id xmlns:xlink="http://www.w3.org/1999/xlink" content-type="arpha" xlink:type="simple">B6FBA722-3DF7-50D8-80C2-1C41579BEBFA</object-id><label>Figure 4.</label><caption><p><italic><tp:taxon-name><tp:taxon-name-part taxon-name-part-type="genus" reg="Zephronia">Zephronia</tp:taxon-name-part><tp:taxon-name-part taxon-name-part-type="species" reg="chantaburiensis">chantaburiensis</tp:taxon-name-part></tp:taxon-name></italic> sp. nov., ♂ paratype (<named-content xmlns:xlink="http://www.w3.org/1999/xlink" content-type="dwc:institutional_code" xlink:title="Chulalongkorn University Museum of Zoology" xlink:href="http://grbio.org/institution/chulalongkorn-university-museum-natural-history" xlink:type="simple">CUMZ</named-content>-MYR0014) — <abbrev xmlns:xlink="http://www.w3.org/1999/xlink" xlink:title="scanning electron microscopy" id="ABBRID0E4YCI" xlink:type="simple">SEM</abbrev><bold>A</bold> surface of collum <bold>B, C</bold> thoracic shield, all in dorsal views (anterior margin and surface, respectively) <bold>D–G</bold> midbody tergite, all in dorsal views (overview, anterior margin, surface, and posterior margin, respectively) <bold>H–J</bold> anal shield, all in dorsal views (overview, anterior margin and cuticular impressions, respectively) <bold>K–M</bold> anal shield, underside, all in ventral views (surface, posterior margin, and overview, respectively). Scale bars in millimetres.</p></caption><graphic xmlns:xlink="http://www.w3.org/1999/xlink" xlink:href="zookeys-1212-029_article-126536__-g004.jpg" position="float" orientation="portrait" xlink:type="simple" id="oo_1133557.jpg"><uri content-type="original_file" xlink:type="simple">https://binary.pensoft.net/fig/1133557</uri></graphic></fig><p><bold><italic>Collum</italic></bold> (Figs <xref ref-type="fig" rid="F2">2B</xref>, <xref ref-type="fig" rid="F3">3A</xref>): Subsemicircular; tip of lateral margin obtuse, densely setose.</p><p><bold><italic>Thoracic shield</italic></bold> (Fig. <xref ref-type="fig" rid="F4">4B</xref>): With shallow and large groove separated by a large and long ridge. Slope towards groove without keel. Groove and ridge smooth, without setae.</p><p><bold><italic>Midbody tergite</italic></bold> (Fig. <xref ref-type="fig" rid="F4">4D–G</xref>): With a row of oval impressions and numerous tiny tubercles at anterior edge. Inner area with crenate barrier, forming a wide and shallow groove. Tips of midbody paratergites projecting caudoventrad.</p><p><bold><italic>Anal shield</italic></bold> (Fig. <xref ref-type="fig" rid="F4">4H–M</xref>): Slightly sexually dimorphic, in female large and well-rounded, in male slightly slenderer. With a row of oval impressions and several tiny tubercles at anterior edge. Inner area with crenate barrier, forming a wide and shallow groove. Underside with a single, short, black locking carina; twice as long as those of tergites, as long as half of tarsus.</p><p><bold><italic>Endotergum of thoracic shield and midbody tergite</italic></bold> (Fig. <xref ref-type="fig" rid="F14">14A–D</xref>): Thoracic shield similar to midbody tergite. Posterior margin (<abbrev xmlns:xlink="http://www.w3.org/1999/xlink" xlink:title="posterior margin of endotergum" id="ABBRID0EP3CI" xlink:type="simple">pm</abbrev>) flat, regular. Outer area (os) without setae. Marginal bristles arranged in one row, tip of the longest bristles very slightly protruding above posterior margin. Middle area (<abbrev xmlns:xlink="http://www.w3.org/1999/xlink" xlink:title="middle area of endotergum" id="ABBRID0ET3CI" xlink:type="simple">ma</abbrev>) with a single row of conspicuous, circular cuticular impressions; distance between impressions twice as long as individual diameter. Inner area (<abbrev xmlns:xlink="http://www.w3.org/1999/xlink" xlink:title="inner area of endotergum" id="ABBRID0EX3CI" xlink:type="simple">ia</abbrev>) without tubercles or setae.</p><p><bold><italic>Pleurite (laterotergite)</italic></bold> (Fig. <xref ref-type="fig" rid="F5">5B</xref>): With short setae. First pleurite slender, boomerang-shaped; apical margin slightly attenuated; strongly projecting into a wide tip. Pleurite 2 wider than first one, projecting into obtuse tip. The remaining pleurites flat and wide, lamella-like, apical margin slightly extended.</p><fig id="F5" position="float" orientation="portrait"><object-id xmlns:xlink="http://www.w3.org/1999/xlink" content-type="doi" xlink:type="simple">10.3897/zookeys.1212.126536.figure5</object-id><object-id xmlns:xlink="http://www.w3.org/1999/xlink" content-type="arpha" xlink:type="simple">4592E6D2-5738-58C5-A04D-873201FEEDD8</object-id><label>Figure 5.</label><caption><p><italic><tp:taxon-name><tp:taxon-name-part taxon-name-part-type="genus" reg="Zephronia">Zephronia</tp:taxon-name-part><tp:taxon-name-part taxon-name-part-type="species" reg="chantaburiensis">chantaburiensis</tp:taxon-name-part></tp:taxon-name></italic> sp. nov. <abbrev xmlns:xlink="http://www.w3.org/1999/xlink" xlink:title="scanning electron microscopy" id="ABBRID0EZ4CI" xlink:type="simple">SEM</abbrev>. <bold>A–G, L</bold> ♂ paratype (<named-content xmlns:xlink="http://www.w3.org/1999/xlink" content-type="dwc:institutional_code" xlink:title="Chulalongkorn University Museum of Zoology" xlink:href="http://grbio.org/institution/chulalongkorn-university-museum-natural-history" xlink:type="simple">CUMZ</named-content>-MYR0014) <bold>J, K</bold> ♀ paratype (<named-content xmlns:xlink="http://www.w3.org/1999/xlink" content-type="dwc:institutional_code" xlink:title="Chulalongkorn University Museum of Zoology" xlink:href="http://grbio.org/institution/chulalongkorn-university-museum-natural-history" xlink:type="simple">CUMZ</named-content>-MYR0014) <bold>A</bold> collum <bold>B</bold> first pleurite <bold>C</bold> subanal plate <bold>D</bold> legs 1 <bold>E</bold> stigmatic plate 1 <bold>F</bold> legs 2 with gonopores <bold>G</bold> leg 10 (arrow points to femoral ridge) <bold>H</bold> coxal process on leg 10 <bold>I</bold> small teeth on femur <bold>J</bold> leg 2 with vulvae <bold>K</bold> vulvae <bold>L</bold> tarsus 10. Abbreviation: <abbrev xmlns:xlink="http://www.w3.org/1999/xlink" xlink:title="bursa of vulva" id="ABBRID0EB6CI" xlink:type="simple">bu</abbrev> = bursa, <abbrev xmlns:xlink="http://www.w3.org/1999/xlink" xlink:title="coxa" id="ABBRID0EF6CI" xlink:type="simple">cx</abbrev> = coxa, <abbrev xmlns:xlink="http://www.w3.org/1999/xlink" xlink:title="femur" id="ABBRID0EJ6CI" xlink:type="simple">fe</abbrev> = femur, <abbrev xmlns:xlink="http://www.w3.org/1999/xlink" xlink:title="operculum of vulva" id="ABBRID0EN6CI" xlink:type="simple">op</abbrev> = operculum, <abbrev xmlns:xlink="http://www.w3.org/1999/xlink" xlink:title="postfemur" id="ABBRID0ER6CI" xlink:type="simple">po</abbrev> = postfemur, <abbrev xmlns:xlink="http://www.w3.org/1999/xlink" xlink:title="prefemur" id="ABBRID0EV6CI" xlink:type="simple">pre</abbrev> = prefemur, <abbrev xmlns:xlink="http://www.w3.org/1999/xlink" xlink:title="stigmatic plate" id="ABBRID0EZ6CI" xlink:type="simple">st-pl</abbrev> = stigmatic plate, <abbrev xmlns:xlink="http://www.w3.org/1999/xlink" xlink:title="tarsus" id="ABBRID0E46CI" xlink:type="simple">ta</abbrev> = tarsus, <abbrev xmlns:xlink="http://www.w3.org/1999/xlink" xlink:title="tibia" id="ABBRID0EBADI" xlink:type="simple">ti</abbrev> = tibia. Scale bars in millimetres.</p></caption><graphic xmlns:xlink="http://www.w3.org/1999/xlink" xlink:href="zookeys-1212-029_article-126536__-g005.jpg" position="float" orientation="portrait" xlink:type="simple" id="oo_1133558.jpg"><uri content-type="original_file" xlink:type="simple">https://binary.pensoft.net/fig/1133558</uri></graphic></fig><p><bold><italic>Subanal plate of female</italic></bold> (Fig. <xref ref-type="fig" rid="F5">5C</xref>): Large and wide, semicircular; sparsely setose; apical margin strongly concave.</p><p><bold><italic>Stigmatic plates</italic></bold> (Fig. <xref ref-type="fig" rid="F5">5D, E</xref>): First stigmatic plate slender, apex well-rounded, slightly curving towards coxa (Fig. <xref ref-type="fig" rid="F5">5E</xref>). Second stigmatic plate in both sexes without any curve (Fig. <xref ref-type="fig" rid="F5">5F, J</xref>).</p><p><bold><italic>Legs</italic></bold> (Fig. <xref ref-type="fig" rid="F5">5D–L</xref>): All podomeres densely setose. Coxa (<abbrev xmlns:xlink="http://www.w3.org/1999/xlink" xlink:title="coxa" id="ABBRID0ETBDI" xlink:type="simple">cx</abbrev>) large; coxal process absent in first and second legs; legs 3–21 marginally with large and dentate process. Prefemur (<abbrev xmlns:xlink="http://www.w3.org/1999/xlink" xlink:title="prefemur" id="ABBRID0EXBDI" xlink:type="simple">pre</abbrev>) short and stout; apico-mesally with a weak projection; mesal margin with small spines. Femur (<abbrev xmlns:xlink="http://www.w3.org/1999/xlink" xlink:title="femur" id="ABBRID0E2BDI" xlink:type="simple">fe</abbrev>) stout; with long ridge in all leg-pairs; apico-mesally massively enlarged with a strong projection carrying dentate margin (conspicuous teeth on margin). Postfemur (<abbrev xmlns:xlink="http://www.w3.org/1999/xlink" xlink:title="postfemur" id="ABBRID0E6BDI" xlink:type="simple">po</abbrev>) and tibia (<abbrev xmlns:xlink="http://www.w3.org/1999/xlink" xlink:title="tibia" id="ABBRID0EDCDI" xlink:type="simple">ti</abbrev>) short. Tarsus (<abbrev xmlns:xlink="http://www.w3.org/1999/xlink" xlink:title="tarsus" id="ABBRID0EHCDI" xlink:type="simple">ta</abbrev>) of midbody legs quite long and slender; as long as length of prefemur+femur combined; first two leg-pairs without an apical spine; leg-pair 1 with 1 ventral spine; leg-pair 2 with 3 ventral spines; leg-pair 3 with 5 or 6 ventral spines and 1 apical spine; leg pairs 4 with 7 or 8 ventral spines and 1 apical spine; leg pairs 5–21 with 7–9 ventral spines and 1 apical spine. In leg 9, femur slightly wider than long (1.1×), tarsus 4× longer than wide. Claw normal, with a small notch at base.</p><p><bold><italic>Male sexual characters</italic></bold> (Fig. <xref ref-type="fig" rid="F5">5F</xref>): Gonopore large, covered by long setae; with divided sclerotized plates, triangular.</p><p><bold><italic>Anterior telopods</italic></bold> (Fig. <xref ref-type="fig" rid="F6">6A, B, E–G</xref>): First telopoditomere rectangular. Telopoditomere 2 large, as long as telopoditomere 3. Immovable finger (process of telopoditomere 2) long and slender; almost as long as movable finger (= combination of telopoditomeres 3+4); clearly seen in posterior and anterior views; strongly curved; tip obtuse, directed anteriad; with a membranous lobe and sclerotized spots located at inner margin. Telopoditomere 3 as long as telopoditomere 4, clearly demarcated from telopoditomere 4 by conspicuous suture; apically with few crenulated teeth (<abbrev xmlns:xlink="http://www.w3.org/1999/xlink" xlink:title="crenulated teeth on telopods" id="ABBRID0EBDDI" xlink:type="simple">cr-t</abbrev>). Tepoloditomere 4 apically with large and long setae.</p><p><bold><italic>Posterior telopods</italic></bold> (Figs <xref ref-type="fig" rid="F6">6A–D, H–J</xref>; <xref ref-type="fig" rid="F7">7</xref>): Consisting of 4 telopoditomeres. First telopoditomere rectangular, slightly longer than wide. Telopoditomere 2 large and stout. Immovable finger (process of telopoditomere 2) long and slender, 3× longer than wide, with a characteristic swelling mesally; slightly longer than movable finger (= combination of telopoditomeres 3+4); attenuate near tip; tip obtuse; tip in situ curving anteriad; inner margin with few conspicuous sclerotized spots (<abbrev xmlns:xlink="http://www.w3.org/1999/xlink" xlink:title="sclerotized spots" id="ABBRID0EUDDI" xlink:type="simple">scl-s</abbrev>) and two membranous lobes (<abbrev xmlns:xlink="http://www.w3.org/1999/xlink" xlink:title="membranous lobe" id="ABBRID0EYDDI" xlink:type="simple">ml</abbrev>). Telopoditomere 3 long, 2.5× longer than wide, with a membranous ledge and single spine at excavate inner margin. Telopoditomere 4 relatively short; 4× shorter than telopoditomere 3; 1.5× longer than wide, slightly tapering toward apex; with two long spines located on membranous ledge; posteriorly with 9–12 crenulated teeth (<abbrev xmlns:xlink="http://www.w3.org/1999/xlink" xlink:title="crenulated teeth on telopods" id="ABBRID0E3DDI" xlink:type="simple">cr-t</abbrev>). Telopoditomeres 1 and 2 in anterior view mostly covered by setae, in posterior view mostly glabrous. Telopoditomeres 3 and 4 glabrous, except small area at basal part of telopoditomere 3 with setae. Inner horns with sharp-edged tips, slightly curved caudad.</p><fig id="F6" position="float" orientation="portrait"><object-id xmlns:xlink="http://www.w3.org/1999/xlink" content-type="doi" xlink:type="simple">10.3897/zookeys.1212.126536.figure6</object-id><object-id xmlns:xlink="http://www.w3.org/1999/xlink" content-type="arpha" xlink:type="simple">E1880B2E-943F-5653-86FF-12A4BE091F42</object-id><label>Figure 6.</label><caption><p><italic><tp:taxon-name><tp:taxon-name-part taxon-name-part-type="genus" reg="Zephronia">Zephronia</tp:taxon-name-part><tp:taxon-name-part taxon-name-part-type="species" reg="chantaburiensis">chantaburiensis</tp:taxon-name-part></tp:taxon-name></italic> sp. nov., ♂ paratype (<named-content xmlns:xlink="http://www.w3.org/1999/xlink" content-type="dwc:institutional_code" xlink:title="Chulalongkorn University Museum of Zoology" xlink:href="http://grbio.org/institution/chulalongkorn-university-museum-natural-history" xlink:type="simple">CUMZ</named-content>-MYR0014) — <abbrev xmlns:xlink="http://www.w3.org/1999/xlink" xlink:title="scanning electron microscopy" id="ABBRID0EXEDI" xlink:type="simple">SEM</abbrev><bold>A–D</bold> overview of telopods (anterior view, sublateral view with emphasis on anterior telopod, posterior view and ventral view, respectively) <bold>E–G</bold> anterior telopod (telopoditomeres 2–4, immovable finger and crenulated teeth, respectively) <bold>H–J</bold> posterior telopod, all in sublateral views (sclerotize spots on immovable finger, telopoditomeres 2–4 with emphasis on membranous lobe and crenulated teeth, respectively). Abbreviations: <abbrev xmlns:xlink="http://www.w3.org/1999/xlink" xlink:title="crenulated teeth on telopods" id="ABBRID0EBFDI" xlink:type="simple">cr-t</abbrev> = crenulated teeth, <abbrev xmlns:xlink="http://www.w3.org/1999/xlink" xlink:title="membranous lobe" id="ABBRID0EFFDI" xlink:type="simple">ml</abbrev> = membranous lobe, <abbrev xmlns:xlink="http://www.w3.org/1999/xlink" xlink:title="sclerotized spots" id="ABBRID0EJFDI" xlink:type="simple">scl-s</abbrev> = sclerotized spots. Scale bars in millimeters.</p></caption><graphic xmlns:xlink="http://www.w3.org/1999/xlink" xlink:href="zookeys-1212-029_article-126536__-g006.jpg" position="float" orientation="portrait" xlink:type="simple" id="oo_1133559.jpg"><uri content-type="original_file" xlink:type="simple">https://binary.pensoft.net/fig/1133559</uri></graphic></fig><fig id="F7" position="float" orientation="portrait"><object-id xmlns:xlink="http://www.w3.org/1999/xlink" content-type="doi" xlink:type="simple">10.3897/zookeys.1212.126536.figure7</object-id><object-id xmlns:xlink="http://www.w3.org/1999/xlink" content-type="arpha" xlink:type="simple">23350846-FF64-5FC4-AAAC-82077DF1308E</object-id><label>Figure 7.</label><caption><p><italic><tp:taxon-name><tp:taxon-name-part taxon-name-part-type="genus" reg="Zephronia">Zephronia</tp:taxon-name-part><tp:taxon-name-part taxon-name-part-type="species" reg="chantaburiensis">chantaburiensis</tp:taxon-name-part></tp:taxon-name></italic> sp. nov., ♂ paratype (<named-content xmlns:xlink="http://www.w3.org/1999/xlink" content-type="dwc:institutional_code" xlink:title="Zoological Research Museum Koenig" xlink:href="http://grbio.org/institution/zoologisches-forschungsmuseum-alexander-koenig" xlink:type="simple">ZFMK</named-content>-MYR13659), drawings — right posterior telopod <bold>A</bold> anterior view <bold>B</bold> posterior view. Abbreviations: <abbrev xmlns:xlink="http://www.w3.org/1999/xlink" xlink:title="crenulated teeth on telopods" id="ABBRID0ENGDI" xlink:type="simple">cr-t</abbrev> = crenulated teeth, <abbrev xmlns:xlink="http://www.w3.org/1999/xlink" xlink:title="immovable finger of telopod" id="ABBRID0ERGDI" xlink:type="simple">imf</abbrev> = immovable finger, <abbrev xmlns:xlink="http://www.w3.org/1999/xlink" xlink:title="membranous lobe" id="ABBRID0EVGDI" xlink:type="simple">ml</abbrev> = membranous lobe. Scale bar: 0.5 millimeters micrometres.</p></caption><graphic xmlns:xlink="http://www.w3.org/1999/xlink" xlink:href="zookeys-1212-029_article-126536__-g007.jpg" position="float" orientation="portrait" xlink:type="simple" id="oo_1133560.jpg"><uri content-type="original_file" xlink:type="simple">https://binary.pensoft.net/fig/1133560</uri></graphic></fig><p><bold><italic>Female sexual characters</italic></bold> (Fig. <xref ref-type="fig" rid="F5">5J, K</xref>): Vulva large, slender, sparsely setose; covering almost 1/2 of coxa; located at mesal margin; extending mesally to base of prefemur. Operculum (<abbrev xmlns:xlink="http://www.w3.org/1999/xlink" xlink:title="operculum of vulva" id="ABBRID0EJHDI" xlink:type="simple">op</abbrev>) round, mesal margin protruding into an oval-like lobe, tip of operculum obtuse. Bursa (<abbrev xmlns:xlink="http://www.w3.org/1999/xlink" xlink:title="bursa of vulva" id="ABBRID0ENHDI" xlink:type="simple">bu</abbrev>) large, demarcated from operculum by a triangular groove.</p></tp:treatment-sec><tp:treatment-sec sec-type="remarks" id="SECID0ERHDI"><title>Remarks.</title><p>Negligible colour variation is observed in the anal shield between different living specimens. Generally, they are dark brown in most specimens and pale brown in others. Females are typically of the same size as males.</p></tp:treatment-sec><tp:treatment-sec sec-type="distribution" id="SECID0EWHDI"><title>Distribution and habitat.</title><p><italic><tp:taxon-name><tp:taxon-name-part taxon-name-part-type="genus" reg="Zephronia">Zephronia</tp:taxon-name-part><tp:taxon-name-part taxon-name-part-type="species" reg="chantaburiensis">chantaburiensis</tp:taxon-name-part></tp:taxon-name></italic> sp. nov. is currently known only from the type locality in Chantaburi Province and is therefore here regarded as an endemic species. The new species was encountered during the day time in evergreen forest in granitic habitat (Fig. <xref ref-type="fig" rid="F2">2H</xref>). They hide themselves beneath thick leaf litter and decayed wood logs (Fig. <xref ref-type="fig" rid="F2">2G</xref>). Co-occurring and dominant millipedes are included, <italic><tp:taxon-name><tp:taxon-name-part taxon-name-part-type="genus" reg="Zephronia">Z.</tp:taxon-name-part><tp:taxon-name-part taxon-name-part-type="species" reg="macula">macula</tp:taxon-name-part></tp:taxon-name></italic> sp. nov. and <italic><tp:taxon-name><tp:taxon-name-part taxon-name-part-type="genus" reg="Desmoxytes">Desmoxytes</tp:taxon-name-part><tp:taxon-name-part taxon-name-part-type="species" reg="euros">euros</tp:taxon-name-part></tp:taxon-name></italic> Srisonchai <abbrev xmlns:xlink="http://www.w3.org/1999/xlink" xlink:title="external tooth of epipharynx" id="ABBRID0EFJDI" xlink:type="simple">et</abbrev> al., 2018.</p></tp:treatment-sec><tp:treatment-sec sec-type="etymology" id="SECID0EJJDI"><title>Etymology.</title><p>The name is an adjective referring to the province (Chantaburi) where the type locality is located.</p></tp:treatment-sec><tp:treatment-sec><!--Section generated to contain objects referenced in tp:taxon-treatment.--><fig id="F14" position="float" orientation="portrait"><object-id xmlns:xlink="http://www.w3.org/1999/xlink" content-type="doi" xlink:type="simple">10.3897/zookeys.1212.126536.figure14</object-id><object-id xmlns:xlink="http://www.w3.org/1999/xlink" content-type="arpha" xlink:type="simple">B7F341B7-5367-503A-8DCD-30A8984C1821</object-id><label>Figure 14.</label><caption><p>Endoterga of thoracic shields and midbody tergites — <abbrev xmlns:xlink="http://www.w3.org/1999/xlink" xlink:title="scanning electron microscopy" id="ABBRID0EJQAK" xlink:type="simple">SEM</abbrev><bold>A–D</bold><italic><tp:taxon-name><tp:taxon-name-part taxon-name-part-type="genus" reg="Zephronia">Zephronia</tp:taxon-name-part><tp:taxon-name-part taxon-name-part-type="species" reg="chantaburiensis">chantaburiensis</tp:taxon-name-part></tp:taxon-name></italic> sp. nov. (♂ paratype, <named-content xmlns:xlink="http://www.w3.org/1999/xlink" content-type="dwc:institutional_code" xlink:title="Chulalongkorn University Museum of Zoology" xlink:href="http://grbio.org/institution/chulalongkorn-university-museum-natural-history" xlink:type="simple">CUMZ</named-content>-MYR0014) <bold>E–H</bold><italic><tp:taxon-name><tp:taxon-name-part taxon-name-part-type="genus" reg="Zephronia">Zephronia</tp:taxon-name-part><tp:taxon-name-part taxon-name-part-type="species" reg="macula">macula</tp:taxon-name-part></tp:taxon-name></italic> sp. nov. (♂ paratype, <named-content xmlns:xlink="http://www.w3.org/1999/xlink" content-type="dwc:institutional_code" xlink:title="Chulalongkorn University Museum of Zoology" xlink:href="http://grbio.org/institution/chulalongkorn-university-museum-natural-history" xlink:type="simple">CUMZ</named-content>-MYR0016) <bold>A, B, E, F</bold> thoracic shields <bold>C, D, G, H</bold> midbody tergites. Abbreviations: <abbrev xmlns:xlink="http://www.w3.org/1999/xlink" xlink:title="cuticular impression of endotergum" id="ABBRID0ETRAK" xlink:type="simple">cp</abbrev> = cuticular impression, <abbrev xmlns:xlink="http://www.w3.org/1999/xlink" xlink:title="inner area of endotergum" id="ABBRID0EXRAK" xlink:type="simple">ia</abbrev> = inner area, <abbrev xmlns:xlink="http://www.w3.org/1999/xlink" xlink:title="middle area of endotergum" id="ABBRID0E2RAK" xlink:type="simple">ma</abbrev> = middle area, oa = outer area, <abbrev xmlns:xlink="http://www.w3.org/1999/xlink" xlink:title="posterior margin of endotergum" id="ABBRID0E6RAK" xlink:type="simple">pm</abbrev> = posterior margin. Scale bars in millimetres.</p></caption><graphic xmlns:xlink="http://www.w3.org/1999/xlink" xlink:href="zookeys-1212-029_article-126536__-g014.jpg" position="float" orientation="portrait" xlink:type="simple" id="oo_1133567.jpg"><uri content-type="original_file" xlink:type="simple">https://binary.pensoft.net/fig/1133567</uri></graphic></fig><fig id="F15" position="float" orientation="portrait"><object-id xmlns:xlink="http://www.w3.org/1999/xlink" content-type="doi" xlink:type="simple">10.3897/zookeys.1212.126536.figure15</object-id><object-id xmlns:xlink="http://www.w3.org/1999/xlink" content-type="arpha" xlink:type="simple">A3F4B178-D332-5CEA-A01B-8AE34FB759BA</object-id><label>Figure 15.</label><caption><p>Distribution and localities of <italic><tp:taxon-name><tp:taxon-name-part taxon-name-part-type="genus" reg="Zephronia">Zephronia</tp:taxon-name-part></tp:taxon-name></italic> species in Thailand. Number inside the circle indicates species: 1 = <italic><tp:taxon-name><tp:taxon-name-part taxon-name-part-type="genus" reg="Zephronia">Z.</tp:taxon-name-part><tp:taxon-name-part taxon-name-part-type="species" reg="chantaburiensis">chantaburiensis</tp:taxon-name-part></tp:taxon-name></italic> sp. nov.; 2 = <italic><tp:taxon-name><tp:taxon-name-part taxon-name-part-type="genus" reg="Zephronia">Z.</tp:taxon-name-part><tp:taxon-name-part taxon-name-part-type="species" reg="chrysomallos">chrysomallos</tp:taxon-name-part></tp:taxon-name></italic>; 3 = <italic><tp:taxon-name><tp:taxon-name-part taxon-name-part-type="genus" reg="Zephronia">Z.</tp:taxon-name-part><tp:taxon-name-part taxon-name-part-type="species" reg="enghoffi">enghoffi</tp:taxon-name-part></tp:taxon-name></italic>; 4 = <italic><tp:taxon-name><tp:taxon-name-part taxon-name-part-type="genus" reg="Zephronia">Z.</tp:taxon-name-part><tp:taxon-name-part taxon-name-part-type="species" reg="erawani">erawani</tp:taxon-name-part></tp:taxon-name></italic>; 5 = <italic><tp:taxon-name><tp:taxon-name-part taxon-name-part-type="genus" reg="Zephronia">Z.</tp:taxon-name-part><tp:taxon-name-part taxon-name-part-type="species" reg="golovatchi">golovatchi</tp:taxon-name-part></tp:taxon-name></italic>; 6 = <italic><tp:taxon-name><tp:taxon-name-part taxon-name-part-type="genus" reg="Zephronia">Z.</tp:taxon-name-part><tp:taxon-name-part taxon-name-part-type="species" reg="lannaensis">lannaensis</tp:taxon-name-part></tp:taxon-name></italic>; 7 = <italic><tp:taxon-name><tp:taxon-name-part taxon-name-part-type="genus" reg="Zephronia">Z.</tp:taxon-name-part><tp:taxon-name-part taxon-name-part-type="species" reg="macula">macula</tp:taxon-name-part></tp:taxon-name></italic> sp. nov.; 8 = <italic><tp:taxon-name><tp:taxon-name-part taxon-name-part-type="genus" reg="Zephronia">Z.</tp:taxon-name-part><tp:taxon-name-part taxon-name-part-type="species" reg="panhai">panhai</tp:taxon-name-part></tp:taxon-name></italic>; 9 = <italic><tp:taxon-name><tp:taxon-name-part taxon-name-part-type="genus" reg="Zephronia">Z.</tp:taxon-name-part><tp:taxon-name-part taxon-name-part-type="species" reg="phrain">phrain</tp:taxon-name-part></tp:taxon-name></italic>; 10 = <italic><tp:taxon-name><tp:taxon-name-part taxon-name-part-type="genus" reg="Zephronia">Z.</tp:taxon-name-part><tp:taxon-name-part taxon-name-part-type="species" reg="siamensis">siamensis</tp:taxon-name-part></tp:taxon-name></italic>; 11 = <italic><tp:taxon-name><tp:taxon-name-part taxon-name-part-type="genus" reg="Zephronia">Z.</tp:taxon-name-part><tp:taxon-name-part taxon-name-part-type="species" reg="viridisoma">viridisoma</tp:taxon-name-part></tp:taxon-name></italic>.</p></caption><graphic xmlns:xlink="http://www.w3.org/1999/xlink" xlink:href="zookeys-1212-029_article-126536__-g015.jpg" position="float" orientation="portrait" xlink:type="simple" id="oo_1133568.jpg"><uri content-type="original_file" xlink:type="simple">https://binary.pensoft.net/fig/1133568</uri></graphic></fig><fig id="F1" position="float" orientation="portrait"><object-id xmlns:xlink="http://www.w3.org/1999/xlink" content-type="doi" xlink:type="simple">10.3897/zookeys.1212.126536.figure1</object-id><object-id xmlns:xlink="http://www.w3.org/1999/xlink" content-type="arpha" xlink:type="simple">EEA90DD0-9B2A-5A58-A3AF-6ED04F31B429</object-id><label>Figure 1.</label><caption><p>Phylogenetic tree based on Bayesian Inferences (<abbrev xmlns:xlink="http://www.w3.org/1999/xlink" xlink:title="Bayesian inference" id="ABBRID0EKGBI" xlink:type="simple">BI</abbrev>). Numbers at nodes indicate Bayesian posterior probabilities (<abbrev xmlns:xlink="http://www.w3.org/1999/xlink" xlink:title="BI posterior probabilities" id="ABBRID0EOGBI" xlink:type="simple">PP</abbrev>)/ bootstrap support (<abbrev xmlns:xlink="http://www.w3.org/1999/xlink" xlink:title="ML bootstrap support values" id="ABBRID0ESGBI" xlink:type="simple">BS</abbrev>). The dash “-” at the nodes refer to a different topology in the <abbrev xmlns:xlink="http://www.w3.org/1999/xlink" xlink:title="Bayesian inference" id="ABBRID0EWGBI" xlink:type="simple">BI</abbrev> analysis compared to <abbrev xmlns:xlink="http://www.w3.org/1999/xlink" xlink:title="maximum likelihood" id="ABBRID0E1GBI" xlink:type="simple">ML</abbrev> (see Supplemental Material 2). Colours denote the two new species (<italic><tp:taxon-name><tp:taxon-name-part taxon-name-part-type="genus" reg="Zephronia">Zephronia</tp:taxon-name-part><tp:taxon-name-part taxon-name-part-type="species" reg="chantaburiensis">chantaburiensis</tp:taxon-name-part></tp:taxon-name></italic> sp. nov. and <italic><tp:taxon-name><tp:taxon-name-part taxon-name-part-type="genus" reg="Zephronia">Zephronia</tp:taxon-name-part><tp:taxon-name-part taxon-name-part-type="species" reg="macula">macula</tp:taxon-name-part></tp:taxon-name></italic> sp. nov.), corresponding to the live photograph. Scale bar represents substitutions/site.</p></caption><graphic xmlns:xlink="http://www.w3.org/1999/xlink" xlink:href="zookeys-1212-029_article-126536__-g001.jpg" position="float" orientation="portrait" xlink:type="simple" id="oo_1133554.jpg"><uri content-type="original_file" xlink:type="simple">https://binary.pensoft.net/fig/1133554</uri></graphic></fig></tp:treatment-sec><ref-list><ref id="B27"><mixed-citation xmlns:xlink="http://www.w3.org/1999/xlink" xlink:type="simple"><person-group><name name-style="western"><surname>Semenyuk</surname><given-names>I</given-names></name><name name-style="western"><surname>Golovatch</surname><given-names>SI</given-names></name><name name-style="western"><surname>Wesener</surname><given-names>T</given-names></name></person-group> (<year>2018</year>) <article-title>Four new species of giant pill-millipedes from Vietnam (<tp:taxon-name><tp:taxon-name-part taxon-name-part-type="order">Sphaerotheriida</tp:taxon-name-part></tp:taxon-name>, <tp:taxon-name><tp:taxon-name-part taxon-name-part-type="family">Zephroniidae</tp:taxon-name-part></tp:taxon-name>).</article-title><source>Zootaxa</source><volume>4459</volume>(<issue>3</issue>): <fpage>535</fpage>–<lpage>550</lpage>. <ext-link xlink:href="10.11646/zootaxa.4459.3.7" ext-link-type="doi" xlink:type="simple">https://doi.org/10.11646/zootaxa.4459.3.7</ext-link></mixed-citation></ref></ref-list></tp:taxon-treatment>
