# Supplementary material for: ﻿Integrative taxonomy reveals two new giant pill-millipedes of the genus Zephronia Gray, 1832 from eastern Thailand (Diplopoda, Sphaerotheriida, Zephroniidae)
Source: Zookeys. 2024 Sep 13;1212:29–64. doi: 10.3897/zookeys.1212.126536 (PMC11415620; doi:10.3897/zookeys.1212.126536)
Supplement: XML Treatment for Zephronia macula [file zookeys.1212.126536-treatment3.xml]

<!DOCTYPE tp:taxon-treatment
  PUBLIC "-//TaxonX//DTD Taxonomic Treatment Publishing DTD v0 20100105//EN" "tax-treatment-NSO.dtd">
<tp:taxon-treatment xmlns:tp="http://www.plazi.org/taxpub"><tp:treatment-meta><kwd-group><label>Taxon classification</label><kwd>
                <named-content content-type="kingdom">Animalia</named-content>
              </kwd><kwd>
                <named-content content-type="order">Sphaerotheriida</named-content>
              </kwd><kwd>
                <named-content content-type="family">Zephroniidae</named-content>
              </kwd></kwd-group><mixed-citation publication-type="journal"><person-group><name><surname>Srisonchai</surname><given-names>Ruttapon</given-names></name><name><surname>Likhitrakarn</surname><given-names>Natdanai</given-names></name><name><surname>Sutcharit</surname><given-names>Chirasak</given-names></name><name><surname>Wesener</surname><given-names>Thomas</given-names></name></person-group><article-title>﻿Integrative taxonomy reveals two new giant pill-millipedes of the genus <italic><tp:taxon-name><tp:taxon-name-part taxon-name-part-type="genus" reg="Zephronia">Zephronia</tp:taxon-name-part></tp:taxon-name></italic> Gray, 1832 from eastern Thailand (<tp:taxon-name><tp:taxon-name-part taxon-name-part-type="class">Diplopoda</tp:taxon-name-part></tp:taxon-name>, <tp:taxon-name><tp:taxon-name-part taxon-name-part-type="order">Sphaerotheriida</tp:taxon-name-part></tp:taxon-name>, <tp:taxon-name><tp:taxon-name-part taxon-name-part-type="family">Zephroniidae</tp:taxon-name-part></tp:taxon-name>)</article-title><source>Zookeys</source><day>13</day><month>09</month><year>2024</year><volume>1212</volume><fpage>29</fpage><lpage>64</lpage><pub-id pub-id-type="doi">10.3897/zookeys.1212.126536</pub-id></mixed-citation></tp:treatment-meta><tp:nomenclature><label>﻿</label><tp:taxon-name>
              <object-id xmlns:xlink="http://www.w3.org/1999/xlink" content-type="arpha" xlink:type="simple">F69B1A1D-C0F2-5433-8EC1-CF3319469C6A</object-id>
              <tp:taxon-name-part taxon-name-part-type="genus" reg="Zephronia">Zephronia</tp:taxon-name-part>
              <tp:taxon-name-part taxon-name-part-type="species" reg="macula">macula</tp:taxon-name-part>
              <object-id xmlns:xlink="http://www.w3.org/1999/xlink" content-type="zoobank" xlink:type="simple">https://zoobank.org/84892BB6-C242-4C03-8639-39F8A0D97683</object-id>
            </tp:taxon-name><tp:taxon-authority>Srisonchai &amp; Wesener</tp:taxon-authority><tp:taxon-status xmlns:xlink="http://www.w3.org/1999/xlink" xlink:type="simple">sp. nov.</tp:taxon-status><xref ref-type="fig" rid="F8">Figs 8</xref><xref ref-type="fig" rid="F9">, 9</xref><xref ref-type="fig" rid="F10">, 10</xref><xref ref-type="fig" rid="F11">, 11</xref><xref ref-type="fig" rid="F12">, 12</xref><xref ref-type="fig" rid="F13">, 13</xref><xref ref-type="fig" rid="F14">, 14E–H</xref><xref ref-type="fig" rid="F15">, 15</xref></tp:nomenclature><tp:treatment-sec sec-type="Type specimen" id="SECID0EYLDI"><title>Type specimen.</title><p><bold><italic>Holotype</italic></bold> • ♂ (<named-content xmlns:xlink="http://www.w3.org/1999/xlink" content-type="dwc:institutional_code" xlink:title="Chulalongkorn University Museum of Zoology" xlink:href="http://grbio.org/institution/chulalongkorn-university-museum-natural-history" xlink:type="simple">CUMZ</named-content>-MYR0015); Thailand, Chantaburi Province, Kaeng Hang Maeo District, near Khao Wong Kot Cave, Thamma Sooksawang Temple; <named-content xmlns:xlink="http://www.w3.org/1999/xlink" content-type="dwc:verbatimCoordinates" xlink:type="simple"><named-content content-type="geo-json" specific-use="{&#34;type&#34;:&#34;Point&#34;,&#34;coordinates&#34;:[101.816583,12.897694]}" id="NCID0EKMDI" xlink:type="simple">12°53'51.7"N, 101°48'59.7"E</named-content></named-content>; ca. 60 m a.s.l.; 14 June 2023; leg. R. Srisonchai and <named-content xmlns:xlink="http://www.w3.org/1999/xlink" content-type="dwc:institutional_code" xlink:title="Khon Kaen University Museum of Zoology" xlink:href="http://grbio.org/institution/khon-kaen-university" xlink:type="simple">KKUMZ</named-content> students. <bold><italic>Paratypes</italic>.</bold> • 53 ♂, 74 ♀ (<named-content xmlns:xlink="http://www.w3.org/1999/xlink" content-type="dwc:institutional_code" xlink:title="Chulalongkorn University Museum of Zoology" xlink:href="http://grbio.org/institution/chulalongkorn-university-museum-natural-history" xlink:type="simple">CUMZ</named-content>-MYR0016), same data as holotype; • 2 ♂, 2 ♀ (NHMD1184696), same data as holotype; • 2 ♂, 2 ♀ (NHMW10437), same data as holotype; • 2 ♂, 2 ♀ (<named-content xmlns:xlink="http://www.w3.org/1999/xlink" content-type="dwc:institutional_code" xlink:title="Zoological Research Museum Koenig" xlink:href="http://grbio.org/institution/zoologisches-forschungsmuseum-alexander-koenig" xlink:type="simple">ZFMK</named-content>-MYR13660), same data as holotype.</p></tp:treatment-sec><tp:treatment-sec sec-type="material" id="SECID0E6MDI"><title>Additional material.</title><p>• 29 juveniles (<named-content xmlns:xlink="http://www.w3.org/1999/xlink" content-type="dwc:institutional_code" xlink:title="Chulalongkorn University Museum of Zoology" xlink:href="http://grbio.org/institution/chulalongkorn-university-museum-natural-history" xlink:type="simple">CUMZ</named-content>); Thailand, Chantaburi Province, Kaeng Hang Maeo District, near Khao Wong Kot Cave, Thamma Sooksawang Temple; <named-content xmlns:xlink="http://www.w3.org/1999/xlink" content-type="dwc:verbatimCoordinates" xlink:type="simple"><named-content content-type="geo-json" specific-use="{&#34;type&#34;:&#34;Point&#34;,&#34;coordinates&#34;:[101.816583,12.897694]}" id="NCID0EMNDI" xlink:type="simple">12°53'51.7"N, 101°48'59.7"E</named-content></named-content>; ca. 60 m a.s.l.; 14 June 2023; leg. R. Srisonchai and <named-content xmlns:xlink="http://www.w3.org/1999/xlink" content-type="dwc:institutional_code" xlink:title="Khon Kaen University Museum of Zoology" xlink:href="http://grbio.org/institution/khon-kaen-university" xlink:type="simple">KKUMZ</named-content> students; • 26 ♂, 31 ♀ (<named-content xmlns:xlink="http://www.w3.org/1999/xlink" content-type="dwc:institutional_code" xlink:title="Chulalongkorn University Museum of Zoology" xlink:href="http://grbio.org/institution/chulalongkorn-university-museum-natural-history" xlink:type="simple">CUMZ</named-content>); Thailand, Chantaburi Province, Tha Mai District, Wat Khao Sukim (Khao Sukim Temple); <named-content xmlns:xlink="http://www.w3.org/1999/xlink" content-type="dwc:verbatimCoordinates" xlink:type="simple"><named-content content-type="geo-json" specific-use="{&#34;type&#34;:&#34;Point&#34;,&#34;coordinates&#34;:[102.032222,12.763056]}" id="NCID0E3NDI" xlink:type="simple">12°45'47"N, 102°01'56"E</named-content></named-content>; ca. 53 m a.s.l.; 14 June 2023; leg. R. Srisonchai and <named-content xmlns:xlink="http://www.w3.org/1999/xlink" content-type="dwc:institutional_code" xlink:title="Khon Kaen University Museum of Zoology" xlink:href="http://grbio.org/institution/khon-kaen-university" xlink:type="simple">KKUMZ</named-content> students; • 18 ♂, 26 ♀ (<named-content xmlns:xlink="http://www.w3.org/1999/xlink" content-type="dwc:institutional_code" xlink:title="Chulalongkorn University Museum of Zoology" xlink:href="http://grbio.org/institution/chulalongkorn-university-museum-natural-history" xlink:type="simple">CUMZ</named-content>); Thailand, Chantaburi Province, Khlung District, Thaeo Klong Khlung Monastery; <named-content xmlns:xlink="http://www.w3.org/1999/xlink" content-type="dwc:verbatimCoordinates" xlink:type="simple"><named-content content-type="geo-json" specific-use="{&#34;type&#34;:&#34;Point&#34;,&#34;coordinates&#34;:[102.218417,12.481472]}" id="NCID0EMODI" xlink:type="simple">12°28'53.3"N, 102°13'06.3"E</named-content></named-content>; ca. 74 m a.s.l.; 14 June 2023; leg. R. Srisonchai and <named-content xmlns:xlink="http://www.w3.org/1999/xlink" content-type="dwc:institutional_code" xlink:title="Khon Kaen University Museum of Zoology" xlink:href="http://grbio.org/institution/khon-kaen-university" xlink:type="simple">KKUMZ</named-content> students; • 26 ♂, 65 ♀; 47 juveniles (<named-content xmlns:xlink="http://www.w3.org/1999/xlink" content-type="dwc:institutional_code" xlink:title="Chulalongkorn University Museum of Zoology" xlink:href="http://grbio.org/institution/chulalongkorn-university-museum-natural-history" xlink:type="simple">CUMZ</named-content>); Thailand, Chantaburi Province, Makham District, Wat Khao Banchob, <named-content xmlns:xlink="http://www.w3.org/1999/xlink" content-type="dwc:verbatimCoordinates" xlink:type="simple"><named-content content-type="geo-json" specific-use="{&#34;type&#34;:&#34;Point&#34;,&#34;coordinates&#34;:[102.204167,12.852500]}" id="NCID0E3ODI" xlink:type="simple">12°51'09.0"N, 102°12'15.0"E</named-content></named-content>; ca. 110 m a.s.l.; 13 June 2023; leg. R. Srisonchai and <named-content xmlns:xlink="http://www.w3.org/1999/xlink" content-type="dwc:institutional_code" xlink:title="Khon Kaen University Museum of Zoology" xlink:href="http://grbio.org/institution/khon-kaen-university" xlink:type="simple">KKUMZ</named-content> students • 33 ♂, 43 ♀ (<named-content xmlns:xlink="http://www.w3.org/1999/xlink" content-type="dwc:institutional_code" xlink:title="Chulalongkorn University Museum of Zoology" xlink:href="http://grbio.org/institution/chulalongkorn-university-museum-natural-history" xlink:type="simple">CUMZ</named-content>); Thailand, Chonburi Province, Bo Thong District, Wat Khao Yai Aran Khiri; <named-content xmlns:xlink="http://www.w3.org/1999/xlink" content-type="dwc:verbatimCoordinates" xlink:type="simple"><named-content content-type="geo-json" specific-use="{&#34;type&#34;:&#34;Point&#34;,&#34;coordinates&#34;:[101.624889,13.248528]}" id="NCID0EMPDI" xlink:type="simple">13°14'54.7"N, 101°37'29.6"E</named-content></named-content>; ca. 160 m a.s.l.; 15 June 2023; leg. R. Srisonchai and <named-content xmlns:xlink="http://www.w3.org/1999/xlink" content-type="dwc:institutional_code" xlink:title="Khon Kaen University Museum of Zoology" xlink:href="http://grbio.org/institution/khon-kaen-university" xlink:type="simple">KKUMZ</named-content> students; • 66 ♂, 25 ♀ (<named-content xmlns:xlink="http://www.w3.org/1999/xlink" content-type="dwc:institutional_code" xlink:title="Chulalongkorn University Museum of Zoology" xlink:href="http://grbio.org/institution/chulalongkorn-university-museum-natural-history" xlink:type="simple">CUMZ</named-content>); Thailand, Rayong Province, Makham District, Wat Pa Theprangsi (= Wat Khao Hin Tang); <named-content xmlns:xlink="http://www.w3.org/1999/xlink" content-type="dwc:verbatimCoordinates" xlink:type="simple"><named-content content-type="geo-json" specific-use="{&#34;type&#34;:&#34;Point&#34;,&#34;coordinates&#34;:[101.538139,12.700917]}" id="NCID0E3PDI" xlink:type="simple">12°42'03.3"N, 101°32'17.3"E</named-content></named-content>; ca. 80 m a.s.l.; 14 June 2023; leg. R. Srisonchai and <named-content xmlns:xlink="http://www.w3.org/1999/xlink" content-type="dwc:institutional_code" xlink:title="Khon Kaen University Museum of Zoology" xlink:href="http://grbio.org/institution/khon-kaen-university" xlink:type="simple">KKUMZ</named-content> students; • 5 ♂, 7 juveniles (<named-content xmlns:xlink="http://www.w3.org/1999/xlink" content-type="dwc:institutional_code" xlink:title="Chulalongkorn University Museum of Zoology" xlink:href="http://grbio.org/institution/chulalongkorn-university-museum-natural-history" xlink:type="simple">CUMZ</named-content>); Thailand, Sa Kaeo Province, Khlong Hat District, Phet Pho Thong Cave; <named-content xmlns:xlink="http://www.w3.org/1999/xlink" content-type="dwc:verbatimCoordinates" xlink:type="simple"><named-content content-type="geo-json" specific-use="{&#34;type&#34;:&#34;Point&#34;,&#34;coordinates&#34;:[102.326417,13.414861]}" id="NCID0EMQDI" xlink:type="simple">13°24'53.5"N, 102°19'35.1"E</named-content></named-content>; ca. 245 m a.s.l.; 12 June 2023; leg. R. Srisonchai and <named-content xmlns:xlink="http://www.w3.org/1999/xlink" content-type="dwc:institutional_code" xlink:title="Khon Kaen University Museum of Zoology" xlink:href="http://grbio.org/institution/khon-kaen-university" xlink:type="simple">KKUMZ</named-content> students; • 1 ♂, 2 ♀ (<named-content xmlns:xlink="http://www.w3.org/1999/xlink" content-type="dwc:institutional_code" xlink:title="Chulalongkorn University Museum of Zoology" xlink:href="http://grbio.org/institution/chulalongkorn-university-museum-natural-history" xlink:type="simple">CUMZ</named-content>); Thailand, Sra Kaeo Province, Mueang Sra Kaeo District, Wat Tham Khao Maka; <named-content xmlns:xlink="http://www.w3.org/1999/xlink" content-type="dwc:verbatimCoordinates" xlink:type="simple"><named-content content-type="geo-json" specific-use="{&#34;type&#34;:&#34;Point&#34;,&#34;coordinates&#34;:[101.947722,13.786639]}" id="NCID0E3QDI" xlink:type="simple">13°47'11.9"N, 101°56'51.8"E</named-content></named-content>; ca. 70 m a.s.l.; August 2014; leg. ASRU members</p></tp:treatment-sec><tp:treatment-sec sec-type="diagnosis" id="SECID0EBRDI"><title>Diagnosis.</title><p>The position of the organ of Tömösváry in this small <italic><tp:taxon-name><tp:taxon-name-part taxon-name-part-type="genus" reg="Zephronia">Zephronia</tp:taxon-name-part></tp:taxon-name></italic> with an axe-shaped antennomere 6 identifies <italic><tp:taxon-name><tp:taxon-name-part taxon-name-part-type="genus" reg="Zephronia">Z.</tp:taxon-name-part><tp:taxon-name-part taxon-name-part-type="species" reg="macula">macula</tp:taxon-name-part></tp:taxon-name></italic> sp. nov. as a member of the <italic><tp:taxon-name><tp:taxon-name-part taxon-name-part-type="genus" reg="Zephronia">Zephronia</tp:taxon-name-part></tp:taxon-name></italic> s.s. species-group (<xref ref-type="bibr" rid="B27">Semenyuk et al. 2018</xref>). <italic><tp:taxon-name><tp:taxon-name-part taxon-name-part-type="genus" reg="Zephronia">Z.</tp:taxon-name-part><tp:taxon-name-part taxon-name-part-type="species" reg="macula">macula</tp:taxon-name-part></tp:taxon-name></italic> sp. nov. differs from all other known species of the group except for the syntopic <italic><tp:taxon-name><tp:taxon-name-part taxon-name-part-type="genus" reg="Zephronia">Z.</tp:taxon-name-part><tp:taxon-name-part taxon-name-part-type="species" reg="chantaburiensis">chantaburiensis</tp:taxon-name-part></tp:taxon-name></italic> sp. nov., in the presence of only a single apical spine on the tarsi of legs 4–21 (at least 2 or 3 in the other <italic><tp:taxon-name><tp:taxon-name-part taxon-name-part-type="genus" reg="Zephronia">Zephronia</tp:taxon-name-part></tp:taxon-name></italic>). <italic><tp:taxon-name><tp:taxon-name-part taxon-name-part-type="genus" reg="Zephronia">Z.</tp:taxon-name-part><tp:taxon-name-part taxon-name-part-type="species" reg="macula">macula</tp:taxon-name-part></tp:taxon-name></italic> sp. nov. differs from <italic><tp:taxon-name><tp:taxon-name-part taxon-name-part-type="genus" reg="Zephronia">Z.</tp:taxon-name-part><tp:taxon-name-part taxon-name-part-type="species" reg="chantaburiensis">chantaburiensis</tp:taxon-name-part></tp:taxon-name></italic> sp. nov. by having a combination of distinct characters, viz. tergite with dark or greenish dark spots, femur of walking legs less strongly widened, slightly longer than wide (wider than long in <italic><tp:taxon-name><tp:taxon-name-part taxon-name-part-type="genus" reg="Zephronia">Z.</tp:taxon-name-part><tp:taxon-name-part taxon-name-part-type="species" reg="chantaburiensis">chantaburiensis</tp:taxon-name-part></tp:taxon-name></italic> sp. nov.), bristles of midbody endotergum reaching to posterior margin, operculum of female vulva not protruding and round, and immovable finger (process) of telopoditomere 2 of the anterior telopod more curved and much longer. Genetically distant from others by a p-distance of the <abbrev xmlns:xlink="http://www.w3.org/1999/xlink" xlink:title="mitochondrial cytochrome c oxidase subunit I" id="ABBRID0ELUDI" xlink:type="simple">COI</abbrev> barcoding fragment of 17.93–25.13%.</p></tp:treatment-sec><tp:treatment-sec sec-type="description" id="SECID0EPUDI"><title>Description.</title><p><bold><italic>Measurements</italic></bold>: Male holotype. Body length 18 mm. Width, of thoracic shield 8 mm, of tergite 7 = 9 mm (= broadest). Height of tergite 7 = 6 mm (= highest). Males: body length = 18–20 mm. Width, of thoracic shield = 8–9 mm, of tergite 7 = 8–10 mm. Height of tergite 7 = 6–7 mm. Females: body length = 18–20 mm. Width, of thoracic shield = 8–9 mm, of tergite 7 = 9–10 mm. Height of tergite 7 = 6–8 mm (= highest).</p><p><bold><italic>Colouration</italic></bold> (Fig. <xref ref-type="fig" rid="F8">8A–G</xref>): Specimen in life with body of brown/greenish brown/reddish brown colour, tergite with dark or greenish dark spots. Head, antenna, and collum dark brown. Thoracic shield, tergites and anal shield brown. Colour in alcohol after one year faded to brown.</p><fig id="F8" position="float" orientation="portrait"><object-id xmlns:xlink="http://www.w3.org/1999/xlink" content-type="doi" xlink:type="simple">10.3897/zookeys.1212.126536.figure8</object-id><object-id xmlns:xlink="http://www.w3.org/1999/xlink" content-type="arpha" xlink:type="simple">7546A88E-938D-5E50-BAE7-B8C7F65D57EF</object-id><label>Figure 8.</label><caption><p>Photograph of live specimens of <italic><tp:taxon-name><tp:taxon-name-part taxon-name-part-type="genus" reg="Zephronia">Zephronia</tp:taxon-name-part><tp:taxon-name-part taxon-name-part-type="species" reg="macula">macula</tp:taxon-name-part></tp:taxon-name></italic> sp. nov. and habitats <bold>A–G</bold> paratypes (<named-content xmlns:xlink="http://www.w3.org/1999/xlink" content-type="dwc:institutional_code" xlink:title="Chulalongkorn University Museum of Zoology" xlink:href="http://grbio.org/institution/chulalongkorn-university-museum-natural-history" xlink:type="simple">CUMZ</named-content>-MYR00016) <bold>H</bold> habitat at Thaeo Khlong Khlung monastery (granitic rocks) <bold>I</bold> habitat at Phet Pho Thong cave (limestone). Scale bars: 0.5 mm.</p></caption><graphic xmlns:xlink="http://www.w3.org/1999/xlink" xlink:href="zookeys-1212-029_article-126536__-g008.jpg" position="float" orientation="portrait" xlink:type="simple" id="oo_1133561.jpg"><uri content-type="original_file" xlink:type="simple">https://binary.pensoft.net/fig/1133561</uri></graphic></fig><p><bold><italic>Head</italic></bold> (Fig. <xref ref-type="fig" rid="F9">9A, B</xref>): Trapeziform, densely setose; each seta located inside small pit. With 55–65 ommatidia (ocelli) in males and 61–70 in females. At rim of antennal groove with aberrant ommatidium. Organ of Tömösváry located near base of antenna, clearly separated from eye field. No sclerotized crest/ridge between antennal socket and eye field.</p><fig id="F9" position="float" orientation="portrait"><object-id xmlns:xlink="http://www.w3.org/1999/xlink" content-type="doi" xlink:type="simple">10.3897/zookeys.1212.126536.figure9</object-id><object-id xmlns:xlink="http://www.w3.org/1999/xlink" content-type="arpha" xlink:type="simple">6B7ED5F9-FFD2-5928-A779-96A9FACD00C0</object-id><label>Figure 9.</label><caption><p><italic><tp:taxon-name><tp:taxon-name-part taxon-name-part-type="genus" reg="Zephronia">Zephronia</tp:taxon-name-part><tp:taxon-name-part taxon-name-part-type="species" reg="macula">macula</tp:taxon-name-part></tp:taxon-name></italic> sp. nov., ♂ paratype (<named-content xmlns:xlink="http://www.w3.org/1999/xlink" content-type="dwc:institutional_code" xlink:title="Chulalongkorn University Museum of Zoology" xlink:href="http://grbio.org/institution/chulalongkorn-university-museum-natural-history" xlink:type="simple">CUMZ</named-content>-MYR0016) — <abbrev xmlns:xlink="http://www.w3.org/1999/xlink" xlink:title="scanning electron microscopy" id="ABBRID0EIZDI" xlink:type="simple">SEM</abbrev><bold>A</bold> head, collum and antenna, dorsal view <bold>B</bold> ommatidia, inset: organ of Tömösváry <bold>C</bold> antenna, anterior view <bold>D</bold> antennal disc, anterior view <bold>E</bold> apical cones, lateral view <bold>F, I</bold> gnathochilarium, posterior and ventral views, respectively <bold>G</bold> sensory cones on central pad, ventral view <bold>H</bold> sensory cones on inner palpi, black and white arrows point to different types of cones, ventral view <bold>J</bold> epipharynx, ventral view, <bold>K</bold> mandible, mesal view. Abbreviations: <abbrev xmlns:xlink="http://www.w3.org/1999/xlink" xlink:title="3-combed inner tooth of mandible" id="ABBRID0EA1DI" xlink:type="simple">3it</abbrev> = 3-combed inner tooth, <abbrev xmlns:xlink="http://www.w3.org/1999/xlink" xlink:title="condylus of mandible" id="ABBRID0EE1DI" xlink:type="simple">co</abbrev> = condylus, <abbrev xmlns:xlink="http://www.w3.org/1999/xlink" xlink:title="central pad of gnathochilarium" id="ABBRID0EI1DI" xlink:type="simple">Cp</abbrev> = central pad, <abbrev xmlns:xlink="http://www.w3.org/1999/xlink" xlink:title="central tooth" id="ABBRID0EM1DI" xlink:type="simple">ct</abbrev> = central tooth, <abbrev xmlns:xlink="http://www.w3.org/1999/xlink" xlink:title="external tooth of epipharynx" id="ABBRID0EQ1DI" xlink:type="simple">et</abbrev> = external tooth, <abbrev xmlns:xlink="http://www.w3.org/1999/xlink" xlink:title="external tooth of mandibular gnathal lobe" id="ABBRID0EU1DI" xlink:type="simple">Et</abbrev> = external tooth, <abbrev xmlns:xlink="http://www.w3.org/1999/xlink" xlink:title="inner area of mandible" id="ABBRID0EY1DI" xlink:type="simple">Ia</abbrev> = inner area, <abbrev xmlns:xlink="http://www.w3.org/1999/xlink" xlink:title="incisura lateralis of the head" id="ABBRID0E31DI" xlink:type="simple">il</abbrev> = incisura lateralis, <abbrev xmlns:xlink="http://www.w3.org/1999/xlink" xlink:title="inner palpi of gnathochilarium" id="ABBRID0EA2DI" xlink:type="simple">ip</abbrev> = inner palpi, <abbrev xmlns:xlink="http://www.w3.org/1999/xlink" xlink:title="lamellae lingulales of gnathochilarium" id="ABBRID0EE2DI" xlink:type="simple">ll</abbrev> = lamellae linguales, <abbrev xmlns:xlink="http://www.w3.org/1999/xlink" xlink:title="mentum of gnathochilarium" id="ABBRID0EI2DI" xlink:type="simple">me</abbrev> = mentum, <abbrev xmlns:xlink="http://www.w3.org/1999/xlink" xlink:title="molar plate of mandible" id="ABBRID0EM2DI" xlink:type="simple">mp</abbrev> = molar plate, <abbrev xmlns:xlink="http://www.w3.org/1999/xlink" xlink:title="pectinate lamellae of mandible" id="ABBRID0EQ2DI" xlink:type="simple">pl</abbrev> = pectinate lamellae, <abbrev xmlns:xlink="http://www.w3.org/1999/xlink" xlink:title="row of spines" id="ABBRID0EU2DI" xlink:type="simple">rsp</abbrev> = row of spines, <abbrev xmlns:xlink="http://www.w3.org/1999/xlink" xlink:title="sensory cone" id="ABBRID0EY2DI" xlink:type="simple">sc</abbrev> = sensory cone, <abbrev xmlns:xlink="http://www.w3.org/1999/xlink" xlink:title="stipites of gnathochilarium" id="ABBRID0E32DI" xlink:type="simple">st</abbrev> = stipites. Scale bars in millimetres.</p></caption><graphic xmlns:xlink="http://www.w3.org/1999/xlink" xlink:href="zookeys-1212-029_article-126536__-g009.jpg" position="float" orientation="portrait" xlink:type="simple" id="oo_1133562.jpg"><uri content-type="original_file" xlink:type="simple">https://binary.pensoft.net/fig/1133562</uri></graphic></fig><p><bold><italic>Antennae</italic></bold> (Figs <xref ref-type="fig" rid="F8">8C, D</xref>, <xref ref-type="fig" rid="F9">9A, C–E</xref>): Short and stout, covered by long and dense setae; last antennomere reaching back to leg pair 2 or 3 when stretched ventrally. Lengths of antennomeres: 1=2=3=4&lt;5&lt;&lt;6. Antennomere 6 strongly flattened apically, axe-shaped; apically with sensilla basiconica. Apical disc slightly concave, with 48–57 apical cones (male) or 36–43 (female).</p><p><bold><italic>Epipharynx</italic></bold> (Fig. <xref ref-type="fig" rid="F9">9J</xref>): With a large central tooth (<abbrev xmlns:xlink="http://www.w3.org/1999/xlink" xlink:title="central tooth" id="ABBRID0E63DI" xlink:type="simple">ct</abbrev>); inner tooth conspicuous and swollen; laterally with group of long external teeth (<abbrev xmlns:xlink="http://www.w3.org/1999/xlink" xlink:title="external tooth of epipharynx" id="ABBRID0ED4DI" xlink:type="simple">et</abbrev>); inner area with a single row of fringed spines (<abbrev xmlns:xlink="http://www.w3.org/1999/xlink" xlink:title="row of spines" id="ABBRID0EH4DI" xlink:type="simple">rsp</abbrev>) on each side.</p><p><bold><italic>Gnathochilarium</italic></bold> (Fig. <xref ref-type="fig" rid="F9">9F–I</xref>): As in <italic><tp:taxon-name><tp:taxon-name-part taxon-name-part-type="genus" reg="Zephronia">Z.</tp:taxon-name-part><tp:taxon-name-part taxon-name-part-type="species" reg="chantaburiensis">chantaburiensis</tp:taxon-name-part></tp:taxon-name></italic> sp. nov. Lamellae linguales (<abbrev xmlns:xlink="http://www.w3.org/1999/xlink" xlink:title="lamellae lingulales of gnathochilarium" id="ABBRID0EB5DI" xlink:type="simple">ll</abbrev>) oval, apically concave, with long setae. Central pads (<abbrev xmlns:xlink="http://www.w3.org/1999/xlink" xlink:title="central pad of gnathochilarium" id="ABBRID0EF5DI" xlink:type="simple">Cp</abbrev>) modified, with numerous “pillows” of sensory cones (<abbrev xmlns:xlink="http://www.w3.org/1999/xlink" xlink:title="sensory cone" id="ABBRID0EJ5DI" xlink:type="simple">sc</abbrev>) (Fig. <xref ref-type="fig" rid="F9">9H</xref>); two different types of sensory cones (one with a pillow and another without a pillow). Stipites (<abbrev xmlns:xlink="http://www.w3.org/1999/xlink" xlink:title="stipites of gnathochilarium" id="ABBRID0ER5DI" xlink:type="simple">st</abbrev>) large and stout, densely setose. Mentum (<abbrev xmlns:xlink="http://www.w3.org/1999/xlink" xlink:title="mentum of gnathochilarium" id="ABBRID0EV5DI" xlink:type="simple">me</abbrev>) large and broad, fused, with long setae. Lateral palpi inconspicuous. Inner palpi (<abbrev xmlns:xlink="http://www.w3.org/1999/xlink" xlink:title="inner palpi of gnathochilarium" id="ABBRID0EZ5DI" xlink:type="simple">ip</abbrev>) with sensory cones (<abbrev xmlns:xlink="http://www.w3.org/1999/xlink" xlink:title="sensory cone" id="ABBRID0E45DI" xlink:type="simple">sc</abbrev>) arranged in single field (Fig. <xref ref-type="fig" rid="F9">9G</xref>).</p><p><bold><italic>Mandibles</italic> (<italic>gnathal lobe</italic>)</bold> (Fig. <xref ref-type="fig" rid="F9">9K</xref>): With undivided external tooth (<abbrev xmlns:xlink="http://www.w3.org/1999/xlink" xlink:title="external tooth of mandibular gnathal lobe" id="ABBRID0ES6DI" xlink:type="simple">Et</abbrev>) and with prominent 3-combed inner tooth (<abbrev xmlns:xlink="http://www.w3.org/1999/xlink" xlink:title="3-combed inner tooth of mandible" id="ABBRID0EW6DI" xlink:type="simple">3it</abbrev>). With 5–6 pectinate lamellae (<abbrev xmlns:xlink="http://www.w3.org/1999/xlink" xlink:title="pectinate lamellae of mandible" id="ABBRID0E16DI" xlink:type="simple">pl</abbrev>). Inner area (<abbrev xmlns:xlink="http://www.w3.org/1999/xlink" xlink:title="inner area of mandible" id="ABBRID0E56DI" xlink:type="simple">Ia</abbrev>) with group of long and tiny teeth, spine-like. Molar plate (<abbrev xmlns:xlink="http://www.w3.org/1999/xlink" xlink:title="molar plate of mandible" id="ABBRID0EDAAK" xlink:type="simple">mp</abbrev>) flat, velvet-like; lacking a membranous fringe. Condylus (<abbrev xmlns:xlink="http://www.w3.org/1999/xlink" xlink:title="condylus of mandible" id="ABBRID0EHAAK" xlink:type="simple">co</abbrev>) conspicuous, apically with 2 distinct ridges.</p><p><bold><italic>Tegument</italic></bold> (Figs <xref ref-type="fig" rid="F8">8A–G</xref>, <xref ref-type="fig" rid="F10">10</xref>): Dull; collum, thoracic shield, tergite and anal shield with tiny golden setae; each seta located in small pit. Anterior margins of midbody tergite and of anal shield with lower number of setae than posterior margins. Posterior rim on dorsal and ventral side of anal shield with a few small setae.</p><fig id="F10" position="float" orientation="portrait"><object-id xmlns:xlink="http://www.w3.org/1999/xlink" content-type="doi" xlink:type="simple">10.3897/zookeys.1212.126536.figure10</object-id><object-id xmlns:xlink="http://www.w3.org/1999/xlink" content-type="arpha" xlink:type="simple">92A30B93-1E4F-5CF4-95B5-74956FB8AEA8</object-id><label>Figure 10.</label><caption><p><italic><tp:taxon-name><tp:taxon-name-part taxon-name-part-type="genus" reg="Zephronia">Zephronia</tp:taxon-name-part><tp:taxon-name-part taxon-name-part-type="species" reg="macula">macula</tp:taxon-name-part></tp:taxon-name></italic> sp. nov., ♂ paratype (<named-content xmlns:xlink="http://www.w3.org/1999/xlink" content-type="dwc:institutional_code" xlink:title="Chulalongkorn University Museum of Zoology" xlink:href="http://grbio.org/institution/chulalongkorn-university-museum-natural-history" xlink:type="simple">CUMZ</named-content>-MYR0016) — <abbrev xmlns:xlink="http://www.w3.org/1999/xlink" xlink:title="scanning electron microscopy" id="ABBRID0EDCAK" xlink:type="simple">SEM</abbrev><bold>A</bold> surface of collum <bold>B, C</bold> thoracic shield, all in dorsal views (anterior margin and surface, respectively) <bold>D–G</bold> midbody tergite, all in dorsal views (overview, anterior margin, surface, and posterior margin, respectively) <bold>H–J</bold> anal shield, all in dorsal views (overview, anterior margin and cuticular impressions, respectively) <bold>K–M</bold> anal shield, underside, all in ventral views (surface, posterior margin, and overview, respectively). Scale bars in millimetres.</p></caption><graphic xmlns:xlink="http://www.w3.org/1999/xlink" xlink:href="zookeys-1212-029_article-126536__-g010.jpg" position="float" orientation="portrait" xlink:type="simple" id="oo_1133563.jpg"><uri content-type="original_file" xlink:type="simple">https://binary.pensoft.net/fig/1133563</uri></graphic></fig><p><bold><italic>Collum</italic></bold> (Figs <xref ref-type="fig" rid="F8">8C, D</xref>, <xref ref-type="fig" rid="F11">11A</xref>): Sub-semicircular; tip of lateral margin obtuse, covered with fine setae.</p><fig id="F11" position="float" orientation="portrait"><object-id xmlns:xlink="http://www.w3.org/1999/xlink" content-type="doi" xlink:type="simple">10.3897/zookeys.1212.126536.figure11</object-id><object-id xmlns:xlink="http://www.w3.org/1999/xlink" content-type="arpha" xlink:type="simple">5D052990-499A-571B-B75C-D719545400EE</object-id><label>Figure 11.</label><caption><p><italic><tp:taxon-name><tp:taxon-name-part taxon-name-part-type="genus" reg="Zephronia">Zephronia</tp:taxon-name-part><tp:taxon-name-part taxon-name-part-type="species" reg="macula">macula</tp:taxon-name-part></tp:taxon-name></italic> sp. nov. — <abbrev xmlns:xlink="http://www.w3.org/1999/xlink" xlink:title="scanning electron microscopy" id="ABBRID0EBEAK" xlink:type="simple">SEM</abbrev><bold>A–G, L</bold> ♂ paratype (<named-content xmlns:xlink="http://www.w3.org/1999/xlink" content-type="dwc:institutional_code" xlink:title="Chulalongkorn University Museum of Zoology" xlink:href="http://grbio.org/institution/chulalongkorn-university-museum-natural-history" xlink:type="simple">CUMZ</named-content>-MYR0016) <bold>J, K</bold> ♀ paratype (<named-content xmlns:xlink="http://www.w3.org/1999/xlink" content-type="dwc:institutional_code" xlink:title="Chulalongkorn University Museum of Zoology" xlink:href="http://grbio.org/institution/chulalongkorn-university-museum-natural-history" xlink:type="simple">CUMZ</named-content>-MYR0015) <bold>A</bold> collum <bold>B</bold> seventh pleurite <bold>C</bold> subanal plate <bold>D</bold> legs 1 <bold>E</bold> stigmatic plate 1 <bold>F</bold> legs 2 with gonopores <bold>G</bold> leg 10 (arrow points to femoral ridge) <bold>H</bold> coxal process on leg 10 <bold>I</bold> small teeth on femur <bold>J</bold> leg 2 with vulvae <bold>K</bold> vulvae <bold>L</bold> tarsus 10. Abbreviation: <abbrev xmlns:xlink="http://www.w3.org/1999/xlink" xlink:title="bursa of vulva" id="ABBRID0EJFAK" xlink:type="simple">bu</abbrev> = bursa, <abbrev xmlns:xlink="http://www.w3.org/1999/xlink" xlink:title="coxa" id="ABBRID0ENFAK" xlink:type="simple">cx</abbrev> = coxa, <abbrev xmlns:xlink="http://www.w3.org/1999/xlink" xlink:title="femur" id="ABBRID0ERFAK" xlink:type="simple">fe</abbrev> = femur, <abbrev xmlns:xlink="http://www.w3.org/1999/xlink" xlink:title="operculum of vulva" id="ABBRID0EVFAK" xlink:type="simple">op</abbrev> = operculum, <abbrev xmlns:xlink="http://www.w3.org/1999/xlink" xlink:title="postfemur" id="ABBRID0EZFAK" xlink:type="simple">po</abbrev> = postfemur, <abbrev xmlns:xlink="http://www.w3.org/1999/xlink" xlink:title="prefemur" id="ABBRID0E4FAK" xlink:type="simple">pre</abbrev> = prefemur, <abbrev xmlns:xlink="http://www.w3.org/1999/xlink" xlink:title="stigmatic plate" id="ABBRID0EBGAK" xlink:type="simple">st-pl</abbrev> = stigmatic plate, <abbrev xmlns:xlink="http://www.w3.org/1999/xlink" xlink:title="tarsus" id="ABBRID0EFGAK" xlink:type="simple">ta</abbrev> = tarsus, <abbrev xmlns:xlink="http://www.w3.org/1999/xlink" xlink:title="tibia" id="ABBRID0EJGAK" xlink:type="simple">ti</abbrev> = tibia. Scale bars in millimetres.</p></caption><graphic xmlns:xlink="http://www.w3.org/1999/xlink" xlink:href="zookeys-1212-029_article-126536__-g011.jpg" position="float" orientation="portrait" xlink:type="simple" id="oo_1133564.jpg"><uri content-type="original_file" xlink:type="simple">https://binary.pensoft.net/fig/1133564</uri></graphic></fig><p><bold><italic>Thoracic shield</italic></bold> (Fig. <xref ref-type="fig" rid="F10">10B</xref>): With a shallow, large, wide groove separated by a large and long ridge. Slope towards groove without keels. Groove smooth, without setae; on a ridge with a few setae.</p><p><bold><italic>Midbody tergite</italic></bold> (Fig. <xref ref-type="fig" rid="F10">10D–G</xref>): With a row of oval impressions; anterior margin with tiny tubercles. Inner area with a crenate barrier; a wide and shallow groove. Tips of midbody paratergites projecting ventro-posteriad.</p><p><bold><italic>Anal shield</italic></bold> (Fig. <xref ref-type="fig" rid="F10">10H–M</xref>): In female large and well-rounded, in male slenderer. With a row of oval impressions, edge of anterior margin with numerous tiny tubercles (sometimes arranged into rows). Inner area with a row of oval impressions, forming a crenate barrier; with a wide and shallow groove.</p><p><bold><italic>Endotergum of thoracic shield and midbody tergite</italic></bold> (Fig. <xref ref-type="fig" rid="F14">14E–H</xref>): Thoracic shield similar to midbody tergites. Overall surface smooth. Posterior margin (<abbrev xmlns:xlink="http://www.w3.org/1999/xlink" xlink:title="posterior margin of endotergum" id="ABBRID0EQIAK" xlink:type="simple">pm</abbrev>) flat, not modified. Outer area (os) without setae. Bristles arranged in one row; tip of longest bristles reaching to posterior margin (Fig. <xref ref-type="fig" rid="F14">14G, H</xref> showing short bristles). Middle area (<abbrev xmlns:xlink="http://www.w3.org/1999/xlink" xlink:title="middle area of endotergum" id="ABBRID0EYIAK" xlink:type="simple">ma</abbrev>) with a single row of conspicuous, oval cuticular impressions; distance between impressions twice as long as individual diameter. Inner area (<abbrev xmlns:xlink="http://www.w3.org/1999/xlink" xlink:title="inner area of endotergum" id="ABBRID0E3IAK" xlink:type="simple">ia</abbrev>) without tubercles or setae.</p><p><bold><italic>Pleurite (laterotergite)</italic></bold> (Fig. <xref ref-type="fig" rid="F11">11B</xref>): Densely setose. First pleurite boomerang-shaped; apical margin attenuated; strongly projecting into sharp tip. Pleurite 2 projecting into an obtuse tip. Remaining pleurites flat and wide, lamella-like, apical margin extended.</p><p><bold><italic>Subanal plate of female</italic></bold> (Fig. <xref ref-type="fig" rid="F11">11C</xref>): Sparsely setose. Large and broad (sometimes quite narrow), semicircular; apical margin slightly concave (rarely truncate/obtuse).</p><p><bold><italic>Stigmatic plates</italic></bold> (Fig. <xref ref-type="fig" rid="F11">11D, E</xref>): First stigmatic plate large, slender; apex well-rounded, slightly curved towards basal part of prefemur. Second stigmatic plates in both male (Fig. <xref ref-type="fig" rid="F11">11F</xref>) and female (Fig. <xref ref-type="fig" rid="F11">11J</xref>) only very weakly curved towards coxa.</p><p><bold><italic>Legs</italic></bold> (Fig. <xref ref-type="fig" rid="F11">11D–L</xref>): All podomeres with long setae. Coxa (<abbrev xmlns:xlink="http://www.w3.org/1999/xlink" xlink:title="coxa" id="ABBRID0EUKAK" xlink:type="simple">cx</abbrev>) large, as long as length of prefemur; coxal process absent in first and second legs; legs 3–21 marginally with dentate process (tooth), conspicuous, broad. Prefemur (<abbrev xmlns:xlink="http://www.w3.org/1999/xlink" xlink:title="prefemur" id="ABBRID0EYKAK" xlink:type="simple">pre</abbrev>) stout; apico-mesally with weak projection; mesal margin with conspicuous and small spines. Femur (<abbrev xmlns:xlink="http://www.w3.org/1999/xlink" xlink:title="femur" id="ABBRID0E3KAK" xlink:type="simple">fe</abbrev>) short and stout, as long as length of prefemur; with a long ridge in all leg-pairs; apico-mesally with strong spines, forming a dentate margin. Postfemur (<abbrev xmlns:xlink="http://www.w3.org/1999/xlink" xlink:title="postfemur" id="ABBRID0EALAK" xlink:type="simple">po</abbrev>) and tibia (<abbrev xmlns:xlink="http://www.w3.org/1999/xlink" xlink:title="tibia" id="ABBRID0EELAK" xlink:type="simple">ti</abbrev>) quite short. Tarsus (<abbrev xmlns:xlink="http://www.w3.org/1999/xlink" xlink:title="tarsus" id="ABBRID0EILAK" xlink:type="simple">ta</abbrev>) of midbody legs quite short; as long as length of femur+postfemur; first two leg-pairs without an apical spine; leg-pair 1 with 1 ventral spine; leg-pair 2 with 3 ventral spines; leg-pair 3 with 4–6 ventral spines and 1 apical spine; leg pairs 4 with 6–8 ventral spines and 1 apical spine; leg pairs 5–21 with 7–9 ventral spines and 1 apical spine. In leg 9, length of femur equal to width, tarsus 4× longer than wide. Claw normal, at base with a notch, conspicuous.</p><p><bold><italic>Male sexual characters</italic></bold> (Fig. <xref ref-type="fig" rid="F11">11F</xref>): Gonopore large, with long setae; with divided sclerotized plates, triangular.</p><p><bold><italic>Anterior telopods</italic></bold> (Fig. <xref ref-type="fig" rid="F12">12A, B, E–G</xref>): First telopoditomere stout, rectangular. Telopoditomere 2 large. Immovable finger (process of telopoditomere 2) quite long; as long as telopoditomere 3; clearly seen in posterior and anterior views; strongly curved; tip obtuse, directed anteriad and close to basal part of telopoditomere 4; with a large membranous lobe; with sclerotized spots located at inner margin. Telopoditomere 3 longer than telopoditomere 4; clearly demarcated from telopoditomere 4 by conspicuous suture; apically with crenulated teeth (<abbrev xmlns:xlink="http://www.w3.org/1999/xlink" xlink:title="crenulated teeth on telopods" id="ABBRID0ECMAK" xlink:type="simple">cr-t</abbrev>). Tepoloditomere 4 apically with a few setae located in the side pits.</p><fig id="F12" position="float" orientation="portrait"><object-id xmlns:xlink="http://www.w3.org/1999/xlink" content-type="doi" xlink:type="simple">10.3897/zookeys.1212.126536.figure12</object-id><object-id xmlns:xlink="http://www.w3.org/1999/xlink" content-type="arpha" xlink:type="simple">2FABAD41-FF7F-5CD5-ACF9-F0A65346C749</object-id><label>Figure 12.</label><caption><p><italic><tp:taxon-name><tp:taxon-name-part taxon-name-part-type="genus" reg="Zephronia">Zephronia</tp:taxon-name-part><tp:taxon-name-part taxon-name-part-type="species" reg="macula">macula</tp:taxon-name-part></tp:taxon-name></italic> sp. nov., ♂ paratype (<named-content xmlns:xlink="http://www.w3.org/1999/xlink" content-type="dwc:institutional_code" xlink:title="Chulalongkorn University Museum of Zoology" xlink:href="http://grbio.org/institution/chulalongkorn-university-museum-natural-history" xlink:type="simple">CUMZ</named-content>-MYR0016) — <abbrev xmlns:xlink="http://www.w3.org/1999/xlink" xlink:title="scanning electron microscopy" id="ABBRID0E4MAK" xlink:type="simple">SEM</abbrev><bold>A–D</bold> overview of telopods (anterior view, lateral view with emphasis on anterior telopod, posterior view and ventral view, respectively) <bold>E–G</bold> anterior telopod (telopoditomeres 2–4, movable finger, and crenulated teeth, respectively) <bold>H–J</bold> posterior telopod (sclerotize spots on immovable finger, telopoditomeres 2–4 with emphasis on membranous lobe and crenulated teeth, respectively). Abbreviations: <abbrev xmlns:xlink="http://www.w3.org/1999/xlink" xlink:title="crenulated teeth on telopods" id="ABBRID0EHNAK" xlink:type="simple">cr-t</abbrev> = crenulated teeth, <abbrev xmlns:xlink="http://www.w3.org/1999/xlink" xlink:title="membranous lobe" id="ABBRID0ELNAK" xlink:type="simple">ml</abbrev> = membranous lobe, <abbrev xmlns:xlink="http://www.w3.org/1999/xlink" xlink:title="sclerotized spots" id="ABBRID0EPNAK" xlink:type="simple">scl-s</abbrev> = sclerotized spots. Scale bars in millimetres.</p></caption><graphic xmlns:xlink="http://www.w3.org/1999/xlink" xlink:href="zookeys-1212-029_article-126536__-g012.jpg" position="float" orientation="portrait" xlink:type="simple" id="oo_1133565.jpg"><uri content-type="original_file" xlink:type="simple">https://binary.pensoft.net/fig/1133565</uri></graphic></fig><p><bold><italic>Posterior telopods</italic></bold> (Figs <xref ref-type="fig" rid="F12">12A–D, H–J</xref>; <xref ref-type="fig" rid="F13">13</xref>): With 4 telopoditomeres. First telopoditomere rectangular, stout; slightly longer than wide. Telopoditomere 2 large and stout. Immovable finger (process of telopoditomere 2) long and slender, 3× longer than wide; equal in length to movable finger (= combination of telopoditomeres 3+4); attenuate near tip; tip obtuse, <italic>in-situ</italic> curving anteriad; inner margin with conspicuous sclerotized spots (<abbrev xmlns:xlink="http://www.w3.org/1999/xlink" xlink:title="sclerotized spots" id="ABBRID0EJOAK" xlink:type="simple">scl-s</abbrev>) in a blackish ledge and two large membranous lobes (<abbrev xmlns:xlink="http://www.w3.org/1999/xlink" xlink:title="membranous lobe" id="ABBRID0ENOAK" xlink:type="simple">ml</abbrev>). Telopoditomere 3 long, 2.5× longer than wide, inner margin with a long membranous ledge and basally with a single spine. Telopoditomere 4 quite short; 3.5× shorter than telopoditomere 3; slightly tapering toward apex; with two spines located on membranous ledge at inner margin; with 9 or 10 large crenulated teeth (<abbrev xmlns:xlink="http://www.w3.org/1999/xlink" xlink:title="crenulated teeth on telopods" id="ABBRID0EROAK" xlink:type="simple">cr-t</abbrev>) posteriorly. Telopoditomeres 1 mostly glabrous, telopoditomere 2 in posterior view mostly glabrous, in anterior view covered by setae. Telopoditomeres 3 and 4 in posterior view glabrous; at basal part of telopoditomere 3 in anterior view sparsely setose. Inner horns with sharp-edged tips, slightly curved caudad.</p><fig id="F13" position="float" orientation="portrait"><object-id xmlns:xlink="http://www.w3.org/1999/xlink" content-type="doi" xlink:type="simple">10.3897/zookeys.1212.126536.figure13</object-id><object-id xmlns:xlink="http://www.w3.org/1999/xlink" content-type="arpha" xlink:type="simple">4E363BE5-B720-5CFC-A2A2-BAB48BC04B51</object-id><label>Figure 13.</label><caption><p><italic><tp:taxon-name><tp:taxon-name-part taxon-name-part-type="genus" reg="Zephronia">Zephronia</tp:taxon-name-part><tp:taxon-name-part taxon-name-part-type="species" reg="chantaburiensis">chantaburiensis</tp:taxon-name-part></tp:taxon-name></italic> sp. nov., ♂ paratype (<named-content xmlns:xlink="http://www.w3.org/1999/xlink" content-type="dwc:institutional_code" xlink:title="Zoological Research Museum Koenig" xlink:href="http://grbio.org/institution/zoologisches-forschungsmuseum-alexander-koenig" xlink:type="simple">ZFMK</named-content>-MYR13660), drawings — left posterior telopod <bold>A</bold> anterior view <bold>B</bold> posterior view. Abbreviations: <abbrev xmlns:xlink="http://www.w3.org/1999/xlink" xlink:title="crenulated teeth on telopods" id="ABBRID0EQPAK" xlink:type="simple">cr-t</abbrev> = crenulated teeth, <abbrev xmlns:xlink="http://www.w3.org/1999/xlink" xlink:title="immovable finger of telopod" id="ABBRID0EUPAK" xlink:type="simple">imf</abbrev> = immovable finger, <abbrev xmlns:xlink="http://www.w3.org/1999/xlink" xlink:title="membranous lobe" id="ABBRID0EYPAK" xlink:type="simple">ml</abbrev> = membranous lobe. Scale bar: 0.5 millimetres.</p></caption><graphic xmlns:xlink="http://www.w3.org/1999/xlink" xlink:href="zookeys-1212-029_article-126536__-g013.jpg" position="float" orientation="portrait" xlink:type="simple" id="oo_1133566.jpg"><uri content-type="original_file" xlink:type="simple">https://binary.pensoft.net/fig/1133566</uri></graphic></fig><fig id="F14" position="float" orientation="portrait"><object-id xmlns:xlink="http://www.w3.org/1999/xlink" content-type="doi" xlink:type="simple">10.3897/zookeys.1212.126536.figure14</object-id><object-id xmlns:xlink="http://www.w3.org/1999/xlink" content-type="arpha" xlink:type="simple">B7F341B7-5367-503A-8DCD-30A8984C1821</object-id><label>Figure 14.</label><caption><p>Endoterga of thoracic shields and midbody tergites — <abbrev xmlns:xlink="http://www.w3.org/1999/xlink" xlink:title="scanning electron microscopy" id="ABBRID0EJQAK" xlink:type="simple">SEM</abbrev><bold>A–D</bold><italic><tp:taxon-name><tp:taxon-name-part taxon-name-part-type="genus" reg="Zephronia">Zephronia</tp:taxon-name-part><tp:taxon-name-part taxon-name-part-type="species" reg="chantaburiensis">chantaburiensis</tp:taxon-name-part></tp:taxon-name></italic> sp. nov. (♂ paratype, <named-content xmlns:xlink="http://www.w3.org/1999/xlink" content-type="dwc:institutional_code" xlink:title="Chulalongkorn University Museum of Zoology" xlink:href="http://grbio.org/institution/chulalongkorn-university-museum-natural-history" xlink:type="simple">CUMZ</named-content>-MYR0014) <bold>E–H</bold><italic><tp:taxon-name><tp:taxon-name-part taxon-name-part-type="genus" reg="Zephronia">Zephronia</tp:taxon-name-part><tp:taxon-name-part taxon-name-part-type="species" reg="macula">macula</tp:taxon-name-part></tp:taxon-name></italic> sp. nov. (♂ paratype, <named-content xmlns:xlink="http://www.w3.org/1999/xlink" content-type="dwc:institutional_code" xlink:title="Chulalongkorn University Museum of Zoology" xlink:href="http://grbio.org/institution/chulalongkorn-university-museum-natural-history" xlink:type="simple">CUMZ</named-content>-MYR0016) <bold>A, B, E, F</bold> thoracic shields <bold>C, D, G, H</bold> midbody tergites. Abbreviations: <abbrev xmlns:xlink="http://www.w3.org/1999/xlink" xlink:title="cuticular impression of endotergum" id="ABBRID0ETRAK" xlink:type="simple">cp</abbrev> = cuticular impression, <abbrev xmlns:xlink="http://www.w3.org/1999/xlink" xlink:title="inner area of endotergum" id="ABBRID0EXRAK" xlink:type="simple">ia</abbrev> = inner area, <abbrev xmlns:xlink="http://www.w3.org/1999/xlink" xlink:title="middle area of endotergum" id="ABBRID0E2RAK" xlink:type="simple">ma</abbrev> = middle area, oa = outer area, <abbrev xmlns:xlink="http://www.w3.org/1999/xlink" xlink:title="posterior margin of endotergum" id="ABBRID0E6RAK" xlink:type="simple">pm</abbrev> = posterior margin. Scale bars in millimetres.</p></caption><graphic xmlns:xlink="http://www.w3.org/1999/xlink" xlink:href="zookeys-1212-029_article-126536__-g014.jpg" position="float" orientation="portrait" xlink:type="simple" id="oo_1133567.jpg"><uri content-type="original_file" xlink:type="simple">https://binary.pensoft.net/fig/1133567</uri></graphic></fig><fig id="F15" position="float" orientation="portrait"><object-id xmlns:xlink="http://www.w3.org/1999/xlink" content-type="doi" xlink:type="simple">10.3897/zookeys.1212.126536.figure15</object-id><object-id xmlns:xlink="http://www.w3.org/1999/xlink" content-type="arpha" xlink:type="simple">A3F4B178-D332-5CEA-A01B-8AE34FB759BA</object-id><label>Figure 15.</label><caption><p>Distribution and localities of <italic><tp:taxon-name><tp:taxon-name-part taxon-name-part-type="genus" reg="Zephronia">Zephronia</tp:taxon-name-part></tp:taxon-name></italic> species in Thailand. Number inside the circle indicates species: 1 = <italic><tp:taxon-name><tp:taxon-name-part taxon-name-part-type="genus" reg="Zephronia">Z.</tp:taxon-name-part><tp:taxon-name-part taxon-name-part-type="species" reg="chantaburiensis">chantaburiensis</tp:taxon-name-part></tp:taxon-name></italic> sp. nov.; 2 = <italic><tp:taxon-name><tp:taxon-name-part taxon-name-part-type="genus" reg="Zephronia">Z.</tp:taxon-name-part><tp:taxon-name-part taxon-name-part-type="species" reg="chrysomallos">chrysomallos</tp:taxon-name-part></tp:taxon-name></italic>; 3 = <italic><tp:taxon-name><tp:taxon-name-part taxon-name-part-type="genus" reg="Zephronia">Z.</tp:taxon-name-part><tp:taxon-name-part taxon-name-part-type="species" reg="enghoffi">enghoffi</tp:taxon-name-part></tp:taxon-name></italic>; 4 = <italic><tp:taxon-name><tp:taxon-name-part taxon-name-part-type="genus" reg="Zephronia">Z.</tp:taxon-name-part><tp:taxon-name-part taxon-name-part-type="species" reg="erawani">erawani</tp:taxon-name-part></tp:taxon-name></italic>; 5 = <italic><tp:taxon-name><tp:taxon-name-part taxon-name-part-type="genus" reg="Zephronia">Z.</tp:taxon-name-part><tp:taxon-name-part taxon-name-part-type="species" reg="golovatchi">golovatchi</tp:taxon-name-part></tp:taxon-name></italic>; 6 = <italic><tp:taxon-name><tp:taxon-name-part taxon-name-part-type="genus" reg="Zephronia">Z.</tp:taxon-name-part><tp:taxon-name-part taxon-name-part-type="species" reg="lannaensis">lannaensis</tp:taxon-name-part></tp:taxon-name></italic>; 7 = <italic><tp:taxon-name><tp:taxon-name-part taxon-name-part-type="genus" reg="Zephronia">Z.</tp:taxon-name-part><tp:taxon-name-part taxon-name-part-type="species" reg="macula">macula</tp:taxon-name-part></tp:taxon-name></italic> sp. nov.; 8 = <italic><tp:taxon-name><tp:taxon-name-part taxon-name-part-type="genus" reg="Zephronia">Z.</tp:taxon-name-part><tp:taxon-name-part taxon-name-part-type="species" reg="panhai">panhai</tp:taxon-name-part></tp:taxon-name></italic>; 9 = <italic><tp:taxon-name><tp:taxon-name-part taxon-name-part-type="genus" reg="Zephronia">Z.</tp:taxon-name-part><tp:taxon-name-part taxon-name-part-type="species" reg="phrain">phrain</tp:taxon-name-part></tp:taxon-name></italic>; 10 = <italic><tp:taxon-name><tp:taxon-name-part taxon-name-part-type="genus" reg="Zephronia">Z.</tp:taxon-name-part><tp:taxon-name-part taxon-name-part-type="species" reg="siamensis">siamensis</tp:taxon-name-part></tp:taxon-name></italic>; 11 = <italic><tp:taxon-name><tp:taxon-name-part taxon-name-part-type="genus" reg="Zephronia">Z.</tp:taxon-name-part><tp:taxon-name-part taxon-name-part-type="species" reg="viridisoma">viridisoma</tp:taxon-name-part></tp:taxon-name></italic>.</p></caption><graphic xmlns:xlink="http://www.w3.org/1999/xlink" xlink:href="zookeys-1212-029_article-126536__-g015.jpg" position="float" orientation="portrait" xlink:type="simple" id="oo_1133568.jpg"><uri content-type="original_file" xlink:type="simple">https://binary.pensoft.net/fig/1133568</uri></graphic></fig><p><bold><italic>Female sexual characters</italic></bold> (Fig. <xref ref-type="fig" rid="F11">11J, K</xref>): Vulva large and stout, sparsely setose; covering almost 1/3 of coxa; located at mesal margin; mesally extended to base of prefemur. Operculum (<abbrev xmlns:xlink="http://www.w3.org/1999/xlink" xlink:title="operculum of vulva" id="ABBRID0EAXAK" xlink:type="simple">op</abbrev>) broad and well-rounded; swollen dorsoventrally, mesal margin not protruding; tip of operculum truncate. Bursa (<abbrev xmlns:xlink="http://www.w3.org/1999/xlink" xlink:title="bursa of vulva" id="ABBRID0EEXAK" xlink:type="simple">bu</abbrev>) large, completely demarcated from operculum by a triangular groove.</p></tp:treatment-sec><tp:treatment-sec sec-type="remarks" id="SECID0EIXAK"><title>Remarks.</title><p>Intrapopulational variation was found in which most specimens have a brown/reddish brown (majority) colour, while the others are greenish brown (minority). In addition, the posterior margin of subanal scale is in most specimens wide, whereas some specimens possess a quite narrow margin.</p></tp:treatment-sec><tp:treatment-sec sec-type="distribution" id="SECID0ENXAK"><title>Distribution and habitat.</title><p>This species is widely distributed across eastern Thailand (&gt;150 km). Most specimens were collected from locations with granitic rock habitats, while a few localities were in forested limestone habitats (Fig. <xref ref-type="fig" rid="F8">8H, I</xref>). All individuals were encountered during the day under rotten logs and in leaf litters.</p></tp:treatment-sec><tp:treatment-sec sec-type="etymology" id="SECID0EXXAK"><title>Etymology.</title><p>The name is a noun referring to the pattern of spots on the body.</p></tp:treatment-sec><ref-list><ref id="B27"><mixed-citation xmlns:xlink="http://www.w3.org/1999/xlink" xlink:type="simple"><person-group><name name-style="western"><surname>Semenyuk</surname><given-names>I</given-names></name><name name-style="western"><surname>Golovatch</surname><given-names>SI</given-names></name><name name-style="western"><surname>Wesener</surname><given-names>T</given-names></name></person-group> (<year>2018</year>) <article-title>Four new species of giant pill-millipedes from Vietnam (<tp:taxon-name><tp:taxon-name-part taxon-name-part-type="order">Sphaerotheriida</tp:taxon-name-part></tp:taxon-name>, <tp:taxon-name><tp:taxon-name-part taxon-name-part-type="family">Zephroniidae</tp:taxon-name-part></tp:taxon-name>).</article-title><source>Zootaxa</source><volume>4459</volume>(<issue>3</issue>): <fpage>535</fpage>–<lpage>550</lpage>. <ext-link xlink:href="10.11646/zootaxa.4459.3.7" ext-link-type="doi" xlink:type="simple">https://doi.org/10.11646/zootaxa.4459.3.7</ext-link></mixed-citation></ref></ref-list></tp:taxon-treatment>
