# Supplementary material for: ﻿Integrative taxonomy reveals two new giant pill-millipedes of the genus Zephronia Gray, 1832 from eastern Thailand (Diplopoda, Sphaerotheriida, Zephroniidae)
Source: Zookeys. 2024 Sep 13;1212:29–64. doi: 10.3897/zookeys.1212.126536 (PMC11415620; doi:10.3897/zookeys.1212.126536)
Supplement: Supplementary material 1 — Estimates of cytochrome c oxidase I (COI) sequence divergences (uncorrected p-distances) within and among Zephronia species and related genera (Sphaerobelum, Prionobelum and Cryxus) [file zookeys-1212-029_article-126536__-s001.xlsx]

## Sheet: MatrixOutput
		1	2	3	4	5	6	7	8	9	10	11	12	13	14	15	16	17	18	19	20	21	22	23	24	25	26	27	28	29	30	31	32	33	34	35	36	37	38	39	40	41	42	43	44	45	46	47	48
O_Glomeris_marginata_FJ409909	1
O_Epicyliosoma_sp_AF370847	2	0.347706
O_Sphaeromimus_splendidus_FJ409917	3	0.37989	0.390532
O_Arthrosphaera_brandtii_FJ409915	4	0.33967	0.343357	0.281692
Cryxus_ovalis_JX486069	5	0.365542	0.333485	0.333809	0.283972
Prionobelum_inthanonense_PP297645	6	0.366074	0.331508	0.310206	0.273775	0.214373
Prionobelum_inthanonense_PP297646	7	0.362978	0.333804	0.316768	0.277966	0.221511	0.0169401
Prionobelum_naevium_PP297647	8	0.359679	0.339702	0.358652	0.266139	0.200688	0.205958	0.218694
Prionobelum_naevium_PP297648	9	0.363013	0.342923	0.361912	0.273129	0.207366	0.208379	0.221177	0.00457691
Prionobelum_naevium_PP297649	10	0.356584	0.339358	0.355982	0.259838	0.204618	0.211822	0.220283	0.0107033	0.015349
Prionobelum_naevium_PP297650	11	0.359679	0.339702	0.358652	0.266139	0.200688	0.205958	0.218694	0	0.00457691	0.0107033
Sphaerobelum_aesculus_MW898737	12	0.358014	0.341985	0.349248	0.277752	0.25579	0.211001	0.218694	0.243726	0.246344	0.247814	0.243726
Sphaerobelum_benqii_OP339792	13	0.391287	0.368171	0.337822	0.32542	0.236285	0.244743	0.25332	0.282895	0.285699	0.278672	0.282895	0.243361
Sphaerobelum_bolavensis_MK330982	14	0.380111	0.350235	0.364237	0.301051	0.251397	0.223123	0.234325	0.226784	0.229384	0.224729	0.226784	0.216273	0.25
Sphaerobelum_cf_aesculus_MW898738	15	0.377432	0.334845	0.36463	0.298253	0.256573	0.232102	0.231886	0.258088	0.260768	0.266365	0.258088	0.05365	0.232549	0.236405
Sphaerobelum_denticulatum_MK330984	16	0.383456	0.392607	0.348572	0.312396	0.257003	0.238603	0.253673	0.273692	0.276449	0.273692	0.273692	0.262123	0.237361	0.233011	0.26181
Sphaerobelum_huzhengkuni_MT657327	17	0.365917	0.35108	0.310504	0.285076	0.223468	0.215161	0.221237	0.25143	0.258199	0.25143	0.25143	0.208876	0.210375	0.264329	0.222958	0.210455
Sphaerobelum_huzhengkuni_MT657328	18	0.36432	0.351439	0.308917	0.287761	0.223569	0.217513	0.223611	0.251536	0.258308	0.251536	0.251536	0.211201	0.212701	0.266955	0.225335	0.210543	0.00152549
Sphaerobelum_lachneeis_MK330983	19	0.463938	0.393549	0.374964	0.320582	0.303901	0.282538	0.292212	0.277244	0.280031	0.277244	0.277244	0.304165	0.284074	0.239213	0.312055	0.255497	0.264327	0.264439
Sphaerobelum_laoticum_MK330975	20	0.386888	0.353743	0.288799	0.293324	0.241427	0.239448	0.244131	0.275946	0.278695	0.271534	0.275946	0.243459	0.227159	0.251831	0.253275	0.210585	0.18733	0.185765	0.256398
Sphaerobelum_meridionalis_OM509648	21	0.426128	0.359014	0.341676	0.292483	0.22059	0.208409	0.220703	0.268373	0.271096	0.268126	0.268373	0.207497	0.221862	0.236858	0.198721	0.236739	0.208591	0.208781	0.273391	0.209488
Sphaerobelum_nigrum_MK330976	22	0.394628	0.373847	0.320253	0.280077	0.224559	0.21146	0.216152	0.253151	0.255802	0.257256	0.253151	0.271935	0.22412	0.220657	0.265395	0.24486	0.22662	0.226715	0.24966	0.230203	0.242131
Sphaerobelum_peterjaegeri_MK330972	23	0.380328	0.34927	0.360549	0.294438	0.221157	0.213808	0.217922	0.237493	0.240084	0.239525	0.237493	0.217652	0.228283	0.182443	0.227929	0.220865	0.210296	0.21262	0.251913	0.229274	0.208994	0.224785
Sphaerobelum_phouloei_MK330974	24	0.354915	0.33037	0.304416	0.274517	0.225767	0.218993	0.227494	0.257923	0.260581	0.247509	0.257923	0.237163	0.234414	0.208189	0.250477	0.193527	0.200866	0.20105	0.26097	0.209961	0.202936	0.231062	0.209043
Sphaerobelum_schwendingeri_MK330978	25	0.420641	0.334009	0.338604	0.301736	0.232812	0.205227	0.215651	0.252847	0.259609	0.250802	0.252847	0.231234	0.22679	0.210552	0.240114	0.215276	0.203549	0.203734	0.254784	0.156249	0.207653	0.243342	0.220896	0.190256
Sphaerobelum_schwendingeri_MK330981	26	0.420641	0.334009	0.338604	0.301736	0.232812	0.205227	0.215651	0.252847	0.259609	0.250802	0.252847	0.231234	0.22679	0.210552	0.240114	0.215276	0.203549	0.203734	0.254784	0.156249	0.207653	0.243342	0.220896	0.190256	0
Sphaerobelum_sp_L07_MK330979	27	0.398652	0.380657	0.339924	0.291795	0.244673	0.234833	0.232822	0.241749	0.244339	0.239513	0.241749	0.250802	0.255883	0.249297	0.267985	0.27745	0.239306	0.239407	0.308009	0.257652	0.254068	0.256323	0.235737	0.250876	0.242247	0.242247
Sphaerobelum_sp_L10_MK330980	28	0.386961	0.339358	0.340403	0.283244	0.222528	0.224591	0.2268	0.234048	0.236589	0.23384	0.234048	0.238077	0.223603	0.230056	0.244789	0.234966	0.247071	0.249555	0.265566	0.186259	0.225174	0.197224	0.208812	0.209532	0.179448	0.179448	0.230024
Sphaerobelum_spinatum_MK330973	29	0.376578	0.377839	0.32373	0.304493	0.251989	0.235312	0.237528	0.267985	0.270703	0.2636	0.267985	0.291416	0.271285	0.208403	0.298422	0.249472	0.236415	0.236514	0.276722	0.240357	0.263764	0.250388	0.233505	0.214073	0.234615	0.234615	0.248825	0.243209
Sphaerobelum_truncatum_JN885184	30	0.388838	0.36815	0.335421	0.296495	0.252478	0.252603	0.248711	0.258725	0.261455	0.258725	0.258725	0.236516	0.261367	0.205757	0.240468	0.236484	0.234536	0.232949	0.252102	0.22068	0.231746	0.240402	0.108599	0.213779	0.225866	0.225866	0.261876	0.221358	0.253319
Sphaerobelum_tujiaphilum_OP339783	31	0.384505	0.376171	0.32314	0.280854	0.228971	0.204019	0.220097	0.235634	0.238177	0.237209	0.235634	0.242163	0.233612	0.242342	0.253052	0.210639	0.128134	0.128187	0.252345	0.207123	0.194727	0.232867	0.222566	0.200467	0.199683	0.199683	0.253681	0.250158	0.229816	0.232194
Sphaerobelum_tujiaphilum_OP339784	32	0.384505	0.376171	0.32314	0.280854	0.228971	0.204019	0.220097	0.235634	0.238177	0.237209	0.235634	0.242163	0.233612	0.242342	0.253052	0.210639	0.128134	0.128187	0.252345	0.207123	0.194727	0.232867	0.222566	0.200467	0.199683	0.199683	0.253681	0.250158	0.229816	0.232194	0
Sphaerobelum_tujiaphilum_OP339785	33	0.384505	0.376171	0.32314	0.280854	0.228971	0.204019	0.220097	0.235634	0.238177	0.237209	0.235634	0.242163	0.233612	0.242342	0.253052	0.210639	0.128134	0.128187	0.252345	0.207123	0.194727	0.232867	0.222566	0.200467	0.199683	0.199683	0.253681	0.250158	0.229816	0.232194	0	0
Sphaerobelum_tujiaphilum_OP339786	34	0.384505	0.376171	0.32314	0.280854	0.228971	0.204019	0.220097	0.235634	0.238177	0.237209	0.235634	0.242163	0.233612	0.242342	0.253052	0.210639	0.128134	0.128187	0.252345	0.207123	0.194727	0.232867	0.222566	0.200467	0.199683	0.199683	0.253681	0.250158	0.229816	0.232194	0	0	0
Sphaerobelum_tujiaphilum_OP339787	35	0.384505	0.376171	0.32314	0.280854	0.228971	0.204019	0.220097	0.235634	0.238177	0.237209	0.235634	0.242163	0.233612	0.242342	0.253052	0.210639	0.128134	0.128187	0.252345	0.207123	0.194727	0.232867	0.222566	0.200467	0.199683	0.199683	0.253681	0.250158	0.229816	0.232194	0	0	0	0
Sphaerobelum_tujiaphilum_OP339788	36	0.384505	0.376171	0.32314	0.280854	0.228971	0.204019	0.220097	0.235634	0.238177	0.237209	0.235634	0.242163	0.233612	0.242342	0.253052	0.210639	0.128134	0.128187	0.252345	0.207123	0.194727	0.232867	0.222566	0.200467	0.199683	0.199683	0.253681	0.250158	0.229816	0.232194	0	0	0	0	0
Sphaerobelum_tujiaphilum_OP339789	37	0.384505	0.376171	0.32314	0.280854	0.228971	0.204019	0.220097	0.235634	0.238177	0.237209	0.235634	0.242163	0.233612	0.242342	0.253052	0.210639	0.128134	0.128187	0.252345	0.207123	0.194727	0.232867	0.222566	0.200467	0.199683	0.199683	0.253681	0.250158	0.229816	0.232194	0	0	0	0	0	0
Sphaerobelum_turcosa_OR530087	38	0.390643	0.409534	0.365156	0.283009	0.264479	0.237088	0.243291	0.243944	0.246524	0.239929	0.243944	0.244382	0.244899	0.229758	0.254034	0.237503	0.211638	0.21394	0.290201	0.219136	0.239429	0.247613	0.211469	0.201541	0.217625	0.217625	0.263086	0.233632	0.260581	0.207362	0.209922	0.209922	0.209922	0.209922	0.209922	0.209922	0.209922
Sphaerobelum_turcosa_OR530088	39	0.385213	0.408844	0.359978	0.278374	0.261883	0.232784	0.238954	0.239593	0.242152	0.235597	0.239593	0.240022	0.240562	0.227382	0.249637	0.235836	0.207519	0.209804	0.28552	0.214951	0.235141	0.245238	0.207317	0.201269	0.21344	0.21344	0.258564	0.229334	0.256112	0.207648	0.205806	0.205806	0.205806	0.205806	0.205806	0.205806	0.205806	0.00304708
Zephronia_chantaburiensis_sp.nov_M47	40	0.414514	0.360969	0.371242	0.282026	0.269822	0.232712	0.243647	0.228611	0.231114	0.232569	0.228611	0.258393	0.266976	0.243158	0.251767	0.242959	0.245017	0.24512	0.277207	0.267565	0.221777	0.245681	0.2446	0.251139	0.268437	0.268437	0.246403	0.242395	0.254435	0.244513	0.230713	0.230713	0.230713	0.230713	0.230713	0.230713	0.230713	0.229923	0.225672
Zephronia_chantaburiensis_sp.nov_M48	41	0.412078	0.360969	0.371242	0.27992	0.269822	0.230713	0.241625	0.226636	0.229131	0.230589	0.226636	0.256344	0.269028	0.243158	0.253805	0.242959	0.242998	0.2431	0.277207	0.267565	0.223737	0.243671	0.2446	0.249126	0.270502	0.270502	0.246403	0.2404	0.254435	0.244513	0.228718	0.228718	0.228718	0.228718	0.228718	0.228718	0.228718	0.227952	0.22371	0.00152085
Zephronia_chrysomallos_OM509649	42	0.381329	0.306279	0.284395	0.273094	0.223892	0.257121	0.264331	0.21028	0.212785	0.212292	0.21028	0.241739	0.229144	0.228269	0.238461	0.255233	0.212978	0.213071	0.262866	0.22429	0.232124	0.230027	0.232802	0.232247	0.235574	0.235574	0.239298	0.244825	0.238715	0.21834	0.221828	0.221828	0.221828	0.221828	0.221828	0.221828	0.221828	0.239848	0.237421	0.190252	0.190252
Zephronia_dawydoffi_MK330971	43	0.403988	0.37705	0.313865	0.271529	0.262688	0.227185	0.224016	0.252061	0.254696	0.252061	0.252061	0.23759	0.261268	0.264844	0.241625	0.269212	0.209369	0.211701	0.291542	0.247413	0.232435	0.231005	0.243709	0.226255	0.262464	0.262464	0.247588	0.253143	0.252178	0.242688	0.232139	0.232139	0.232139	0.232139	0.232139	0.232139	0.232139	0.217568	0.215915	0.192772	0.19467	0.193139
Zephronia_erawani_OM509650	44	0.386012	0.34377	0.296991	0.281308	0.235285	0.237871	0.242122	0.191294	0.19362	0.195098	0.191294	0.238687	0.229721	0.230213	0.228757	0.248857	0.226417	0.228802	0.242014	0.22793	0.219234	0.224365	0.218198	0.257248	0.258836	0.258836	0.270766	0.242497	0.251085	0.208699	0.205707	0.205707	0.205707	0.205707	0.205707	0.205707	0.205707	0.228381	0.22413	0.195718	0.195718	0.133876	0.190692
Zephronia_golovatchi_OM509646	45	0.414156	0.361387	0.307874	0.289759	0.252338	0.242749	0.2488	0.220893	0.223345	0.224798	0.220893	0.24561	0.252806	0.212693	0.242457	0.264782	0.24587	0.244304	0.269721	0.244024	0.230506	0.239429	0.214798	0.257214	0.238961	0.238961	0.254401	0.247637	0.267352	0.227972	0.244681	0.244681	0.244681	0.244681	0.244681	0.244681	0.244681	0.24536	0.245016	0.234934	0.234934	0.167207	0.21941	0.128939
Zephronia_golovatchi_OM509647	46	0.40893	0.370522	0.296095	0.279716	0.236187	0.257396	0.263524	0.240951	0.243508	0.244953	0.240951	0.259362	0.249709	0.217703	0.249349	0.256855	0.247677	0.247909	0.262203	0.257214	0.241227	0.230303	0.225432	0.250607	0.266303	0.266303	0.255136	0.273467	0.245704	0.24512	0.227018	0.227018	0.227018	0.227018	0.227018	0.227018	0.227018	0.241596	0.241258	0.230066	0.230066	0.175024	0.209508	0.147837	0.0868398
Zephronia_hui_OP339790	47	0.400275	0.37534	0.329696	0.310706	0.245155	0.227776	0.232012	0.283465	0.286277	0.281084	0.283465	0.248266	0.071877	0.24352	0.245807	0.225867	0.20742	0.209745	0.277024	0.213783	0.209287	0.212872	0.226955	0.242619	0.227218	0.227218	0.257722	0.221432	0.259355	0.257155	0.217604	0.217604	0.217604	0.217604	0.217604	0.217604	0.217604	0.249645	0.245274	0.268231	0.266171	0.239468	0.256418	0.225726	0.260618	0.246747
Zephronia_hui_OP339791	48	0.400275	0.37534	0.329696	0.310706	0.245155	0.227776	0.232012	0.283465	0.286277	0.281084	0.283465	0.248266	0.071877	0.24352	0.245807	0.225867	0.20742	0.209745	0.277024	0.213783	0.209287	0.212872	0.226955	0.242619	0.227218	0.227218	0.257722	0.221432	0.259355	0.257155	0.217604	0.217604	0.217604	0.217604	0.217604	0.217604	0.217604	0.249645	0.245274	0.268231	0.266171	0.239468	0.256418	0.225726	0.260618	0.246747	0
Zephronia_lannaensis_OM509629	49	0.410132	0.367288	0.357869	0.28482	0.2702	0.261303	0.25311	0.210654	0.216996	0.212603	0.210654	0.273178	0.2589	0.22676	0.270077	0.276859	0.249161	0.251653	0.27779	0.263567	0.249381	0.241081	0.255978	0.268163	0.255127	0.255127	0.281	0.265392	0.278009	0.239817	0.248594	0.248594	0.248594	0.248594	0.248594	0.248594	0.248594	0.235735	0.235409	0.215057	0.213118	0.17509	0.1996	0.147904	0.17619	0.167028	0.256366	0.256366
Zephronia_lannaensis_OM509630	50	0.409442	0.363896	0.3444	0.27992	0.261108	0.247709	0.239636	0.212312	0.218657	0.21426	0.212312	0.270713	0.264652	0.230843	0.267631	0.261672	0.240305	0.242758	0.271013	0.259542	0.236811	0.236758	0.249282	0.256478	0.249732	0.249732	0.271562	0.262947	0.266289	0.239473	0.235417	0.235417	0.235417	0.235417	0.235417	0.235417	0.235417	0.23279	0.232469	0.216679	0.21474	0.172788	0.195171	0.14226	0.166813	0.161356	0.253976	0.253976
Zephronia_lannaensis_OM509631	51	0.407686	0.365301	0.357869	0.280331	0.261108	0.261064	0.25288	0.208709	0.215037	0.210654	0.208709	0.264661	0.267322	0.22676	0.261612	0.274515	0.240643	0.2431	0.271548	0.265879	0.245141	0.241081	0.249636	0.261947	0.255127	0.255127	0.281	0.263085	0.27378	0.23755	0.240165	0.240165	0.240165	0.240165	0.240165	0.240165	0.240165	0.233551	0.233228	0.223039	0.221086	0.17509	0.199256	0.145881	0.172374	0.163517	0.264754	0.264754
Zephronia_lannaensis_OM509632	52	0.403888	0.358257	0.352142	0.280331	0.263567	0.250323	0.242216	0.210838	0.217187	0.212789	0.210838	0.271104	0.269132	0.22676	0.268015	0.265947	0.240643	0.2431	0.275161	0.261742	0.239137	0.241296	0.247605	0.25708	0.252355	0.252355	0.274074	0.265392	0.271126	0.23572	0.23971	0.23971	0.23971	0.23971	0.23971	0.23971	0.23971	0.229175	0.228859	0.208477	0.206554	0.17509	0.201171	0.143855	0.168855	0.165341	0.258398	0.258398
Zephronia_lannaensis_OM509633	53	0.403813	0.361851	0.352525	0.281512	0.272248	0.253768	0.245601	0.20388	0.210202	0.205827	0.20388	0.269244	0.253835	0.225984	0.266142	0.26328	0.240628	0.243104	0.274619	0.256756	0.244469	0.23605	0.25585	0.256084	0.243529	0.243529	0.277361	0.254093	0.275345	0.239795	0.243697	0.243697	0.243697	0.243697	0.243697	0.243697	0.243697	0.232392	0.230095	0.209978	0.20804	0.170254	0.198932	0.148911	0.177414	0.173859	0.251311	0.251311
Zephronia_laotica_MK330977	54	0.426617	0.392385	0.317119	0.294425	0.2616	0.244482	0.255634	0.227993	0.230508	0.231973	0.227993	0.257692	0.304999	0.287489	0.258638	0.277934	0.240837	0.243296	0.30301	0.265068	0.244127	0.228002	0.249545	0.257356	0.2861	0.2861	0.288584	0.301111	0.282299	0.277586	0.253952	0.253952	0.253952	0.253952	0.253952	0.253952	0.253952	0.243765	0.246121	0.230126	0.228136	0.231155	0.178686	0.20921	0.239418	0.219766	0.282222	0.282222
Zephronia_macula_sp.nov_M417	55	0.416086	0.376727	0.346784	0.271961	0.276989	0.229066	0.227062	0.234672	0.2372	0.230297	0.234672	0.239685	0.282403	0.223326	0.243229	0.272427	0.238358	0.240784	0.26046	0.224782	0.230589	0.223011	0.229362	0.238107	0.252617	0.252617	0.284288	0.241686	0.256979	0.237247	0.222985	0.222985	0.222985	0.222985	0.222985	0.222985	0.222985	0.205345	0.203711	0.195455	0.193548	0.224522	0.179279	0.194079	0.232846	0.239641	0.246093	0.246093
Zephronia_macula_sp.nov_M418	56	0.416086	0.376727	0.346784	0.271961	0.276989	0.229066	0.227062	0.234672	0.2372	0.230297	0.234672	0.239685	0.282403	0.223326	0.243229	0.272427	0.238358	0.240784	0.26046	0.224782	0.230589	0.223011	0.229362	0.238107	0.252617	0.252617	0.284288	0.241686	0.256979	0.237247	0.222985	0.222985	0.222985	0.222985	0.222985	0.222985	0.222985	0.205345	0.203711	0.195455	0.193548	0.224522	0.179279	0.194079	0.232846	0.239641	0.246093	0.246093
Zephronia_macula_sp.nov_M421	57	0.423093	0.388746	0.349223	0.269168	0.283488	0.245934	0.246148	0.23479	0.237321	0.239196	0.23479	0.247813	0.276278	0.235471	0.255403	0.261239	0.23211	0.234512	0.251056	0.241122	0.246612	0.225069	0.221171	0.251475	0.249991	0.249991	0.273369	0.258293	0.264016	0.242562	0.240275	0.240275	0.240275	0.240275	0.240275	0.240275	0.240275	0.21155	0.209913	0.195025	0.193123	0.231481	0.19567	0.196931	0.23273	0.218431	0.246443	0.246443
Zephronia_macula_sp.nov_M422	58	0.420159	0.385899	0.349223	0.26682	0.280975	0.243686	0.243898	0.23699	0.239531	0.241411	0.23699	0.245579	0.278624	0.233183	0.255403	0.258961	0.234296	0.236708	0.253352	0.238875	0.244392	0.225069	0.223338	0.249217	0.252257	0.252257	0.275718	0.258293	0.261707	0.2403	0.238056	0.238056	0.238056	0.238056	0.238056	0.238056	0.238056	0.20945	0.207814	0.1971	0.195193	0.231481	0.193613	0.196931	0.234905	0.216303	0.248704	0.248704
Zephronia_macula_sp.nov_M424	59	0.417236	0.385899	0.349223	0.264481	0.27847	0.241446	0.241655	0.23479	0.237321	0.239196	0.23479	0.243353	0.276278	0.230904	0.253155	0.25669	0.23211	0.234512	0.251056	0.238875	0.246612	0.2229	0.221171	0.246968	0.252257	0.252257	0.273369	0.256012	0.259406	0.238045	0.235844	0.235844	0.235844	0.235844	0.235844	0.235844	0.235844	0.207356	0.205721	0.195025	0.193123	0.229202	0.191563	0.19901	0.234905	0.216303	0.246443	0.246443
Zephronia_macula_sp.nov_M54	60	0.418911	0.381151	0.344493	0.280169	0.287522	0.246284	0.250802	0.249094	0.251687	0.249094	0.249094	0.242982	0.261686	0.237894	0.242519	0.2662	0.229357	0.231741	0.2646	0.230968	0.247654	0.224138	0.250021	0.239653	0.253477	0.253477	0.286938	0.253608	0.261092	0.236789	0.226703	0.226703	0.226703	0.226703	0.226703	0.226703	0.226703	0.207814	0.208094	0.191294	0.189397	0.223442	0.195056	0.197681	0.240291	0.228686	0.240675	0.240675
Zephronia_macula_sp.nov_M55	61	0.419177	0.382928	0.339051	0.271309	0.283488	0.245934	0.250444	0.238741	0.241288	0.238741	0.238741	0.243106	0.265929	0.234112	0.246644	0.272784	0.235388	0.237795	0.264987	0.223106	0.245987	0.220517	0.244319	0.244006	0.255879	0.255879	0.283386	0.25397	0.258663	0.235101	0.229199	0.229199	0.229199	0.229199	0.229199	0.229199	0.229199	0.205621	0.203985	0.19536	0.193454	0.227647	0.190874	0.187821	0.236671	0.225079	0.243249	0.243249
Zephronia_medogensis_OP339793	62	0.341598	0.314084	0.31237	0.253116	0.230679	0.230202	0.234994	0.239555	0.242217	0.241638	0.239555	0.225221	0.254805	0.236139	0.228832	0.224704	0.207458	0.205852	0.254963	0.234931	0.208512	0.217174	0.208802	0.221409	0.237542	0.237542	0.240542	0.240406	0.257215	0.207074	0.211427	0.211427	0.211427	0.211427	0.211427	0.211427	0.211427	0.229512	0.227158	0.227684	0.227684	0.19942	0.231998	0.18882	0.215215	0.224468	0.25531	0.25531
Zephronia_ovalis_JX486068	63	0.410095	0.390321	0.311348	0.302384	0.283253	0.269553	0.279004	0.250347	0.252978	0.250802	0.250347	0.271347	0.269889	0.255406	0.285848	0.292798	0.248905	0.251393	0.294643	0.284266	0.282552	0.245081	0.245448	0.275462	0.283764	0.283764	0.31364	0.270013	0.277451	0.26149	0.263634	0.263634	0.263634	0.263634	0.263634	0.263634	0.263634	0.245577	0.245926	0.217595	0.219563	0.218783	0.17416	0.205722	0.226581	0.235568	0.283933	0.283933
Zephronia_panhai_OM509643	64	0.40204	0.362199	0.318242	0.285296	0.258443	0.263678	0.26367	0.229863	0.23633	0.227893	0.229863	0.260309	0.235486	0.234204	0.260866	0.286402	0.252968	0.251412	0.283093	0.250998	0.256425	0.2465	0.2542	0.273397	0.26101	0.26101	0.286862	0.27059	0.255928	0.256504	0.226417	0.226417	0.226417	0.226417	0.226417	0.226417	0.226417	0.229633	0.229317	0.211964	0.211964	0.120085	0.210024	0.129099	0.164508	0.169824	0.224731	0.224731
Zephronia_panhai_OM509644	65	0.40204	0.362199	0.318242	0.285296	0.258443	0.263678	0.26367	0.229863	0.23633	0.227893	0.229863	0.260309	0.235486	0.234204	0.260866	0.286402	0.252968	0.251412	0.283093	0.250998	0.256425	0.2465	0.2542	0.273397	0.26101	0.26101	0.286862	0.27059	0.255928	0.256504	0.226417	0.226417	0.226417	0.226417	0.226417	0.226417	0.226417	0.229633	0.229317	0.211964	0.211964	0.120085	0.210024	0.129099	0.164508	0.169824	0.224731	0.224731
Zephronia_panhai_OM509645	66	0.40204	0.362199	0.318242	0.285296	0.258443	0.263678	0.26367	0.229863	0.23633	0.227893	0.229863	0.260309	0.235486	0.234204	0.260866	0.286402	0.252968	0.251412	0.283093	0.250998	0.256425	0.2465	0.2542	0.273397	0.26101	0.26101	0.286862	0.27059	0.255928	0.256504	0.226417	0.226417	0.226417	0.226417	0.226417	0.226417	0.226417	0.229633	0.229317	0.211964	0.211964	0.120085	0.210024	0.129099	0.164508	0.169824	0.224731	0.224731
Zephronia_phrain_OM509634	67	0.392312	0.370176	0.32054	0.270577	0.215164	0.254587	0.260434	0.256738	0.259498	0.252254	0.256738	0.249301	0.259048	0.233019	0.255256	0.296449	0.229948	0.230048	0.30144	0.241223	0.243224	0.201176	0.236002	0.237046	0.24041	0.24041	0.27113	0.233112	0.252934	0.252421	0.242931	0.242931	0.242931	0.242931	0.242931	0.242931	0.242931	0.222662	0.218294	0.246932	0.244833	0.233627	0.224261	0.250168	0.249534	0.247859	0.263032	0.263032
Zephronia_phrain_OM509635	68	0.38859	0.362289	0.319769	0.284851	0.226937	0.252428	0.253969	0.262464	0.269281	0.260173	0.262464	0.243727	0.261041	0.249304	0.247306	0.295026	0.228106	0.228201	0.302504	0.241935	0.257755	0.200647	0.240022	0.239228	0.241594	0.241594	0.278603	0.249829	0.269102	0.251524	0.240227	0.240227	0.240227	0.240227	0.240227	0.240227	0.240227	0.226871	0.222654	0.26134	0.259296	0.237641	0.224723	0.249286	0.250246	0.248865	0.265822	0.265822
Zephronia_phrain_OM509636	69	0.394293	0.357994	0.316629	0.282472	0.229049	0.245428	0.246968	0.262225	0.264903	0.259936	0.262225	0.250471	0.263599	0.252133	0.254525	0.309269	0.240654	0.240754	0.293923	0.244194	0.253215	0.190218	0.240451	0.238379	0.237376	0.237376	0.280201	0.234824	0.249475	0.245601	0.240257	0.240257	0.240257	0.240257	0.240257	0.240257	0.240257	0.227297	0.22307	0.260394	0.258359	0.231025	0.22867	0.25201	0.257055	0.25115	0.263804	0.263804
Zephronia_phrain_OM509637	70	0.413549	0.367828	0.341281	0.299957	0.230509	0.254968	0.25651	0.268373	0.271096	0.266052	0.268373	0.277583	0.273864	0.27178	0.268011	0.309258	0.244453	0.244555	0.307888	0.250542	0.248278	0.206986	0.24542	0.247717	0.253176	0.253176	0.30268	0.250769	0.271709	0.2679	0.248521	0.248521	0.248521	0.248521	0.248521	0.248521	0.248521	0.232307	0.228038	0.26185	0.259801	0.245784	0.242369	0.250214	0.259	0.255326	0.269709	0.269709
Zephronia_phrain_OM509638	71	0.397371	0.360949	0.319328	0.285005	0.227273	0.24375	0.245293	0.264661	0.267352	0.262362	0.264661	0.248801	0.263977	0.254608	0.252855	0.316196	0.24299	0.243091	0.29134	0.244538	0.251539	0.196212	0.242804	0.240706	0.235697	0.235697	0.284874	0.237163	0.251865	0.252152	0.238599	0.238599	0.238599	0.238599	0.238599	0.238599	0.238599	0.233522	0.229261	0.260765	0.258726	0.231359	0.228987	0.254394	0.259465	0.253542	0.264182	0.264182
Zephronia_phrain_OM509639	72	0.401303	0.353426	0.32562	0.286547	0.223263	0.24328	0.244821	0.260784	0.263461	0.258494	0.260784	0.265331	0.266239	0.261926	0.258724	0.291502	0.232581	0.232678	0.308526	0.236257	0.236709	0.201094	0.238352	0.236272	0.245768	0.245768	0.292391	0.243397	0.259767	0.26022	0.239024	0.239024	0.239024	0.239024	0.239024	0.239024	0.239024	0.220732	0.216547	0.25214	0.250118	0.235908	0.230969	0.248098	0.244758	0.238901	0.257294	0.257294
Zephronia_phrain_OM509640	73	0.397293	0.366392	0.333281	0.286815	0.22871	0.25184	0.253378	0.263902	0.266583	0.2662	0.263902	0.256192	0.265754	0.243632	0.249669	0.297859	0.238752	0.238851	0.300223	0.253509	0.243397	0.200202	0.236559	0.238924	0.242155	0.242155	0.276332	0.235336	0.260714	0.250083	0.244556	0.244556	0.244556	0.244556	0.244556	0.244556	0.244556	0.235499	0.231229	0.256657	0.254624	0.219386	0.226781	0.246051	0.251507	0.255315	0.268508	0.268508
Zephronia_phrain_OM509641	74	0.382436	0.361257	0.331096	0.283153	0.227704	0.24622	0.247765	0.268788	0.271497	0.266479	0.268788	0.250117	0.272716	0.253214	0.252366	0.303581	0.234981	0.235079	0.294923	0.238717	0.245451	0.188385	0.232321	0.230764	0.242843	0.242843	0.276332	0.242279	0.260749	0.251887	0.228477	0.228477	0.228477	0.228477	0.228477	0.228477	0.228477	0.219193	0.215007	0.248098	0.246082	0.234295	0.221065	0.248321	0.251539	0.245199	0.270858	0.270858
Zephronia_phrain_OM509642	75	0.394217	0.355935	0.323165	0.285961	0.227518	0.230246	0.240451	0.25708	0.259745	0.259372	0.25708	0.250542	0.272572	0.266473	0.256676	0.300428	0.247535	0.247638	0.287604	0.247318	0.234376	0.208773	0.232496	0.247274	0.233986	0.233986	0.280201	0.213932	0.257012	0.256098	0.22699	0.22699	0.22699	0.22699	0.22699	0.22699	0.22699	0.230851	0.226615	0.257288	0.25525	0.230477	0.227123	0.219841	0.254861	0.254364	0.261991	0.261991
Zephronia_siamensis_JX486067	76	0.408196	0.368251	0.308516	0.30566	0.262354	0.246156	0.25526	0.246778	0.249378	0.242741	0.246778	0.237806	0.241727	0.256648	0.226781	0.257622	0.223096	0.221525	0.299206	0.265446	0.232407	0.232755	0.229379	0.232851	0.28022	0.28022	0.258564	0.265181	0.262464	0.240863	0.238508	0.238508	0.238508	0.238508	0.238508	0.238508	0.238508	0.225192	0.223541	0.200434	0.202362	0.178768	0.104242	0.186397	0.216679	0.213384	0.249579	0.249579
Zephronia_siamensis_M397	77	0.41244	0.384107	0.312571	0.301874	0.268257	0.266059	0.273331	0.253575	0.256211	0.254035	0.253575	0.240913	0.250745	0.259525	0.23021	0.265492	0.244704	0.243132	0.312126	0.266678	0.260784	0.232962	0.240967	0.246498	0.290347	0.290347	0.272577	0.268515	0.271278	0.256571	0.248075	0.248075	0.248075	0.248075	0.248075	0.248075	0.248075	0.236272	0.234614	0.219067	0.221034	0.193638	0.111504	0.204489	0.244113	0.238379	0.254108	0.254108
Zephronia_siamensis_M455	78	0.413601	0.365073	0.303831	0.302927	0.255236	0.243686	0.252748	0.246556	0.249153	0.242523	0.246556	0.242028	0.24419	0.258759	0.226581	0.251053	0.221126	0.219555	0.29222	0.261045	0.230411	0.230773	0.226974	0.226456	0.275757	0.275757	0.260633	0.258528	0.25809	0.238385	0.2405	0.2405	0.2405	0.2405	0.2405	0.2405	0.2405	0.229317	0.227665	0.198165	0.200087	0.178927	0.0990709	0.186239	0.21474	0.215326	0.249805	0.249805
Zephronia_siamensis_OR530089	79	0.405721	0.373482	0.305681	0.305951	0.25276	0.243655	0.250672	0.251767	0.254398	0.247701	0.251767	0.241998	0.248479	0.256373	0.226554	0.25558	0.223491	0.221917	0.301643	0.265165	0.232171	0.230541	0.228942	0.22865	0.27992	0.27992	0.254435	0.258494	0.257584	0.238355	0.240928	0.240928	0.240928	0.240928	0.240928	0.240928	0.240928	0.223012	0.221363	0.200065	0.198143	0.189499	0.106027	0.19238	0.225053	0.219602	0.250031	0.250031
Zephronia_sp_NHMDK55_AowNoiTemple_MW898741	80	0.374013	0.370489	0.320363	0.271848	0.21371	0.235486	0.244163	0.214314	0.216775	0.216283	0.214314	0.232692	0.27811	0.247693	0.236547	0.287589	0.246945	0.247048	0.300058	0.228404	0.247925	0.252251	0.231886	0.234286	0.236319	0.236319	0.239929	0.230202	0.25397	0.252651	0.22869	0.22869	0.22869	0.22869	0.22869	0.22869	0.22869	0.24258	0.238259	0.241842	0.239837	0.240248	0.244319	0.231381	0.267634	0.267916	0.262504	0.262504
Zephronia_sp_ZFMKMYR8787_AowNoiTemple_MW898742	81	0.370997	0.362377	0.320858	0.266995	0.211938	0.231621	0.240266	0.209912	0.212348	0.21187	0.209912	0.230352	0.276425	0.242899	0.234196	0.28296	0.24505	0.245152	0.295913	0.22656	0.243522	0.252383	0.22799	0.229973	0.232439	0.232439	0.238017	0.223676	0.251572	0.248637	0.228806	0.228806	0.228806	0.228806	0.228806	0.228806	0.228806	0.24292	0.238591	0.239288	0.237291	0.23548	0.243975	0.226859	0.265181	0.26546	0.26081	0.26081
Zephronia_viridisoma_MW898739	82	0.402232	0.393101	0.34777	0.27637	0.250083	0.248047	0.262741	0.240052	0.246651	0.231847	0.240052	0.223536	0.280338	0.234356	0.235336	0.302927	0.249966	0.250071	0.29722	0.290368	0.258665	0.234798	0.243725	0.251096	0.264258	0.264258	0.266578	0.274098	0.267105	0.26107	0.247517	0.247517	0.247517	0.247517	0.247517	0.247517	0.247517	0.255061	0.250607	0.25012	0.248085	0.262243	0.268058	0.254233	0.272756	0.255548	0.273699	0.273699
Zephronia_viridisoma_MW898740	83	0.402232	0.393101	0.34777	0.27637	0.250083	0.248047	0.262741	0.240052	0.246651	0.231847	0.240052	0.223536	0.280338	0.234356	0.235336	0.302927	0.249966	0.250071	0.29722	0.290368	0.258665	0.234798	0.243725	0.251096	0.264258	0.264258	0.266578	0.274098	0.267105	0.26107	0.247517	0.247517	0.247517	0.247517	0.247517	0.247517	0.247517	0.255061	0.250607	0.25012	0.248085	0.262243	0.268058	0.254233	0.272756	0.255548	0.273699	0.273699
Zephronia_zhouae_OP339794	84	0.352937	0.344868	0.310976	0.251114	0.231413	0.235593	0.246156	0.229066	0.231597	0.225077	0.229066	0.238269	0.235935	0.211802	0.253911	0.2646	0.217361	0.2158	0.25031	0.232578	0.211245	0.205662	0.201702	0.240013	0.234923	0.234923	0.252986	0.246538	0.250452	0.209602	0.219668	0.219668	0.219668	0.219668	0.219668	0.219668	0.219668	0.250126	0.245744	0.226105	0.226105	0.210527	0.243268	0.19241	0.188971	0.204232	0.250931	0.250931
						Outhroups vs 4 genera			0.463938					Zephronia vs Sphaerobelum				0.316196				Zephronia vs Prionobelum				0.286277				Zephronia vs Cryxus			0.287522
									0.251114									0.071877								0.191294							0.211938
														Sphaerobelum vs Prionobelum				0.292212				Sphaerobelum vs Cryxus				0.303901
																		0.204019								0.22059
														Prionobelum vs Cryxus				0.221511
																		0.200688
[truncated: 36 more columns]

## Sheet: Calculation
Within Zephronia
		40	41	42	43	44	45	46	47	48	49	50	51	52	53	54	55	56	57	58	59	60	61	62	63	64	65	66	67	68	69	70	71	72	73	74	75	76	77	78	79	80	81	82	83	84
Zephronia_chantaburiensis_sp.nov_M47	40
Zephronia_chantaburiensis_sp.nov_M48	41
Zephronia_chrysomallos_OM509649	42	0.190252	0.190252
Zephronia_dawydoffi_MK330971	43	0.192772	0.19467	0.193139
Zephronia_erawani_OM509650	44	0.195718	0.195718	0.133876	0.190692
Zephronia_golovatchi_OM509646	45	0.234934	0.234934	0.167207	0.21941	0.128939
Zephronia_golovatchi_OM509647	46	0.230066	0.230066	0.175024	0.209508	0.147837
Zephronia_hui_OP339790	47	0.268231	0.266171	0.239468	0.256418	0.225726	0.260618	0.246747
Zephronia_hui_OP339791	48	0.268231	0.266171	0.239468	0.256418	0.225726	0.260618	0.246747
Zephronia_lannaensis_OM509629	49	0.215057	0.213118	0.17509	0.1996	0.147904	0.17619	0.167028	0.256366	0.256366
Zephronia_lannaensis_OM509630	50	0.216679	0.21474	0.172788	0.195171	0.14226	0.166813	0.161356	0.253976	0.253976
Zephronia_lannaensis_OM509631	51	0.223039	0.221086	0.17509	0.199256	0.145881	0.172374	0.163517	0.264754	0.264754
Zephronia_lannaensis_OM509632	52	0.208477	0.206554	0.17509	0.201171	0.143855	0.168855	0.165341	0.258398	0.258398
Zephronia_lannaensis_OM509633	53	0.209978	0.20804	0.170254	0.198932	0.148911	0.177414	0.173859	0.251311	0.251311
Zephronia_laotica_MK330977	54	0.230126	0.228136	0.231155	0.178686	0.20921	0.239418	0.219766	0.282222	0.282222	0.224138	0.213684	0.216113	0.214163	0.225779
Zephronia_macula_sp.nov_M417	55	0.195455	0.193548	0.224522	0.179279	0.194079	0.232846	0.239641	0.246093	0.246093	0.23687	0.230589	0.236659	0.23488	0.232818	0.210113
Zephronia_macula_sp.nov_M418	56	0.195455	0.193548	0.224522	0.179279	0.194079	0.232846	0.239641	0.246093	0.246093	0.23687	0.230589	0.236659	0.23488	0.232818	0.210113
Zephronia_macula_sp.nov_M421	57	0.195025	0.193123	0.231481	0.19567	0.196931	0.23273	0.218431	0.246443	0.246443	0.23654	0.228093	0.23633	0.232364	0.232285	0.197013
Zephronia_macula_sp.nov_M422	58	0.1971	0.195193	0.231481	0.193613	0.196931	0.234905	0.216303	0.248704	0.248704	0.238741	0.230269	0.23853	0.234553	0.234491	0.197013
Zephronia_macula_sp.nov_M424	59	0.195025	0.193123	0.229202	0.191563	0.19901	0.234905	0.216303	0.246443	0.246443	0.23654	0.228093	0.23633	0.232364	0.232285	0.197013
Zephronia_macula_sp.nov_M54	60	0.191294	0.189397	0.223442	0.195056	0.197681	0.240291	0.228686	0.240675	0.240675	0.247084	0.240736	0.251332	0.245078	0.243078	0.206595
Zephronia_macula_sp.nov_M55	61	0.19536	0.193454	0.227647	0.190874	0.187821	0.236671	0.225079	0.243249	0.243249	0.242734	0.23642	0.246958	0.240736	0.240722	0.204379
Zephronia_medogensis_OP339793	62	0.227684	0.227684	0.19942	0.231998	0.18882	0.215215	0.224468	0.25531	0.25531	0.206595	0.200039	0.208568	0.204239	0.205265	0.250863	0.243997	0.243997	0.237666	0.235389	0.237666	0.233425	0.237885
Zephronia_ovalis_JX486068	63	0.217595	0.219563	0.218783	0.17416	0.205722	0.226581	0.235568	0.283933	0.283933	0.241446	0.238467	0.239249	0.234642	0.238556	0.176851	0.224975	0.224975	0.225287	0.223114	0.22095	0.221619	0.223088	0.244385
Zephronia_panhai_OM509643	64	0.211964	0.211964	0.120085	0.210024	0.129099	0.164508	0.169824	0.224731	0.224731	0.16931	0.165474	0.171126	0.169015	0.170535	0.237118	0.208423	0.208423	0.224798	0.222649	0.220508	0.222125	0.218538	0.219996	0.226296
Zephronia_panhai_OM509644	65	0.211964	0.211964	0.120085	0.210024	0.129099	0.164508	0.169824	0.224731	0.224731	0.16931	0.165474	0.171126	0.169015	0.170535	0.237118	0.208423	0.208423	0.224798	0.222649	0.220508	0.222125	0.218538	0.219996	0.226296
Zephronia_panhai_OM509645	66	0.211964	0.211964	0.120085	0.210024	0.129099	0.164508	0.169824	0.224731	0.224731	0.16931	0.165474	0.171126	0.169015	0.170535	0.237118	0.208423	0.208423	0.224798	0.222649	0.220508	0.222125	0.218538	0.219996	0.226296
Zephronia_phrain_OM509634	67	0.246932	0.244833	0.233627	0.224261	0.250168	0.249534	0.247859	0.263032	0.263032	0.288584	0.281385	0.281808	0.282078	0.288088	0.219011	0.237427	0.237427	0.243761	0.241452	0.239151	0.23534	0.239582	0.257405	0.23467	0.246143	0.246143	0.246143
Zephronia_phrain_OM509635	68	0.26134	0.259296	0.237641	0.224723	0.249286	0.250246	0.248865	0.265822	0.265822	0.279218	0.272389	0.272779	0.273028	0.278699	0.232287	0.233639	0.233639	0.245705	0.243477	0.241258	0.237568	0.237688	0.256293	0.247414	0.255503	0.255503	0.255503
Zephronia_phrain_OM509636	69	0.260394	0.258359	0.231025	0.22867	0.25201	0.257055	0.25115	0.263804	0.263804	0.286001	0.28377	0.284181	0.284443	0.289971	0.24041	0.242211	0.242211	0.25446	0.252205	0.249957	0.245736	0.245861	0.267074	0.246937	0.25397	0.25397	0.25397
Zephronia_phrain_OM509637	70	0.26185	0.259801	0.245784	0.242369	0.250214	0.259	0.255326	0.269709	0.269709	0.299306	0.294362	0.292683	0.292369	0.298876	0.223213	0.236721	0.236721	0.246651	0.246651	0.244413	0.236272	0.236391	0.282535	0.248793	0.270218	0.270218	0.270218
Zephronia_phrain_OM509638	71	0.260765	0.258726	0.231359	0.228987	0.254394	0.259465	0.253542	0.264182	0.264182	0.288503	0.286264	0.28668	0.286944	0.292501	0.242743	0.240554	0.240554	0.256855	0.254591	0.252334	0.24808	0.248206	0.269583	0.245262	0.252302	0.252302	0.252302
Zephronia_phrain_OM509639	72	0.25214	0.250118	0.235908	0.230969	0.248098	0.244758	0.238901	0.257294	0.257294	0.291401	0.284443	0.284856	0.285119	0.290936	0.214675	0.229606	0.229606	0.241596	0.23938	0.237171	0.229175	0.229289	0.269691	0.243899	0.258126	0.258126	0.258126
Zephronia_phrain_OM509640	73	0.256657	0.254624	0.219386	0.226781	0.246051	0.251507	0.255315	0.268508	0.268508	0.288729	0.281803	0.286376	0.282471	0.288252	0.230166	0.233963	0.233963	0.243602	0.24138	0.239167	0.250306	0.250434	0.258764	0.240329	0.252043	0.252043	0.252043
Zephronia_phrain_OM509641	74	0.248098	0.246082	0.234295	0.221065	0.248321	0.251539	0.245199	0.270858	0.270858	0.284594	0.282361	0.28277	0.283031	0.286459	0.228422	0.228011	0.228011	0.241998	0.239777	0.237564	0.23547	0.235588	0.265604	0.247478	0.262706	0.262706	0.262706
Zephronia_phrain_OM509642	75	0.257288	0.25525	0.230477	0.227123	0.219841	0.254861	0.254364	0.261991	0.261991	0.287895	0.278609	0.281355	0.280539	0.285041	0.224197	0.217568	0.217568	0.228726	0.22655	0.224381	0.231665	0.229606	0.260393	0.23668	0.246556	0.246556	0.246556
Zephronia_siamensis_JX486067	76	0.200434	0.202362	0.178768	0.104242	0.186397	0.216679	0.213384	0.249579	0.249579	0.222403	0.213972	0.222403	0.214262	0.217949	0.160996	0.184098	0.184098	0.206252	0.206252	0.20416	0.188189	0.187781	0.224786	0.16338	0.217594	0.217594	0.217594	0.216665	0.231113	0.230708	0.230185	0.232994	0.223572	0.220622	0.219084	0.23219
Zephronia_siamensis_M397	77	0.219067	0.221034	0.193638	0.111504	0.204489	0.244113	0.238379	0.254108	0.254108	0.238018	0.229376	0.238018	0.229693	0.233571	0.178329	0.187989	0.187989	0.206052	0.206052	0.203962	0.191776	0.187602	0.247204	0.18971	0.222251	0.222251	0.222251	0.228833	0.243373	0.238978	0.23808	0.241294	0.231404	0.224495	0.22335	0.233316
Zephronia_siamensis_M455	78	0.198165	0.200087	0.178927	0.0990709	0.186239	0.21474	0.215326	0.249805	0.249805	0.220456	0.212044	0.220456	0.212331	0.215998	0.164664	0.185973	0.185973	0.208172	0.208172	0.206075	0.190074	0.18966	0.222367	0.167066	0.217784	0.217784	0.217784	0.214644	0.229147	0.228745	0.22388	0.231026	0.217327	0.222959	0.217138	0.230213
Zephronia_siamensis_OR530089	79	0.200065	0.198143	0.189499	0.106027	0.19238	0.225053	0.219602	0.250031	0.250031	0.228859	0.220347	0.228859	0.220648	0.224411	0.162964	0.18613	0.18613	0.208352	0.208352	0.206252	0.190235	0.189821	0.226807	0.171067	0.228409	0.228409	0.228409	0.208196	0.227156	0.226759	0.225816	0.229033	0.21925	0.21671	0.21517	0.231753
Zephronia_sp_NHMDK55_AowNoiTemple_MW898741	80	0.241842	0.239837	0.240248	0.244319	0.231381	0.267634	0.267916	0.262504	0.262504	0.291458	0.282552	0.282704	0.275827	0.286715	0.262849	0.23684	0.23684	0.248321	0.246082	0.246082	0.2513	0.2474	0.269287	0.281157	0.257214	0.257214	0.257214	0.238368	0.237323	0.24132	0.252269	0.235001	0.243199	0.231439	0.227297	0.224161	0.259406	0.255726	0.256879	0.250477
Zephronia_sp_ZFMKMYR8787_AowNoiTemple_MW898742	81	0.239288	0.237291	0.23548	0.243975	0.226859	0.265181	0.26546	0.26081	0.26081	0.286515	0.277669	0.277818	0.27099	0.281775	0.262472	0.232541	0.232541	0.243944	0.241719	0.241719	0.246927	0.243043	0.269434	0.283121	0.252519	0.252519	0.252519	0.233525	0.235001	0.238986	0.252627	0.237323	0.24086	0.229134	0.225007	0.221892	0.254928	0.251259	0.25242	0.246053
Zephronia_viridisoma_MW898739	82	0.25012	0.248085	0.262243	0.268058	0.254233	0.272756	0.255548	0.273699	0.273699	0.267423	0.256591	0.26356	0.2524	0.262727	0.253583	0.245799	0.245799	0.249505	0.247234	0.244971	0.255794	0.249051	0.28142	0.271529	0.24349	0.24349	0.24349	0.247064	0.260037	0.248449	0.277041	0.246778	0.264818	0.245862	0.248321	0.243944	0.248374	0.266755	0.250412	0.250867	0.20158	0.199741
Zephronia_viridisoma_MW898740	83	0.25012	0.248085	0.262243	0.268058	0.254233	0.272756	0.255548	0.273699	0.273699	0.267423	0.256591	0.26356	0.2524	0.262727	0.253583	0.245799	0.245799	0.249505	0.247234	0.244971	0.255794	0.249051	0.28142	0.271529	0.24349	0.24349	0.24349	0.247064	0.260037	0.248449	0.277041	0.246778	0.264818	0.245862	0.248321	0.243944	0.248374	0.266755	0.250412	0.250867	0.20158	0.199741
Zephronia_zhouae_OP339794	84	0.226105	0.226105	0.210527	0.243268	0.19241	0.188971	0.204232	0.250931	0.250931	0.236071	0.237067	0.235862	0.237396	0.233372	0.246319	0.224139	0.224139	0.224026	0.22185	0.22185	0.227246	0.221628	0.120086	0.2369	0.219227	0.219227	0.219227	0.243362	0.253451	0.256418	0.264091	0.256785	0.254273	0.239369	0.25042	0.241975	0.231738	0.24486	0.231532	0.231299	0.256418	0.256552	0.246507	0.246507
		within Zephronia		0.299306			Z. chantaburiensis vs others			0.268231			Z. macula vs others		0.251332
				0.0990709						0.189397					0.179279
Within Sphaerobelum
		12	13	14	15	16	17	18	19	20	21	22	23	24	25	26	27	28	29	30	31	32	33	34	35	36	37	38	39
Sphaerobelum_aesculus_MW898737	12
Sphaerobelum_benqii_OP339792	13	0.243361
Sphaerobelum_bolavensis_MK330982	14	0.216273	0.25
Sphaerobelum_cf_aesculus_MW898738	15		0.232549	0.236405
Sphaerobelum_denticulatum_MK330984	16	0.262123	0.237361	0.233011	0.26181
Sphaerobelum_huzhengkuni_MT657327	17	0.208876	0.210375	0.264329	0.222958	0.210455
Sphaerobelum_huzhengkuni_MT657328	18	0.211201	0.212701	0.266955	0.225335	0.210543
Sphaerobelum_lachneeis_MK330983	19	0.304165	0.284074	0.239213	0.312055	0.255497	0.264327	0.264439
Sphaerobelum_laoticum_MK330975	20	0.243459	0.227159	0.251831	0.253275	0.210585	0.18733	0.185765	0.256398
Sphaerobelum_meridionalis_OM509648	21	0.207497	0.221862	0.236858	0.198721	0.236739	0.208591	0.208781	0.273391	0.209488
Sphaerobelum_nigrum_MK330976	22	0.271935	0.22412	0.220657	0.265395	0.24486	0.22662	0.226715	0.24966	0.230203	0.242131
Sphaerobelum_peterjaegeri_MK330972	23	0.217652	0.228283	0.182443	0.227929	0.220865	0.210296	0.21262	0.251913	0.229274	0.208994	0.224785
Sphaerobelum_phouloei_MK330974	24	0.237163	0.234414	0.208189	0.250477	0.193527	0.200866	0.20105	0.26097	0.209961	0.202936	0.231062	0.209043
Sphaerobelum_schwendingeri_MK330978	25	0.231234	0.22679	0.210552	0.240114	0.215276	0.203549	0.203734	0.254784	0.156249	0.207653	0.243342	0.220896	0.190256
Sphaerobelum_schwendingeri_MK330981	26	0.231234	0.22679	0.210552	0.240114	0.215276	0.203549	0.203734	0.254784	0.156249	0.207653	0.243342	0.220896	0.190256
Sphaerobelum_sp_L07_MK330979	27	0.250802	0.255883	0.249297	0.267985	0.27745	0.239306	0.239407	0.308009	0.257652	0.254068	0.256323	0.235737	0.250876	0.242247	0.242247
Sphaerobelum_sp_L10_MK330980	28	0.238077	0.223603	0.230056	0.244789	0.234966	0.247071	0.249555	0.265566	0.186259	0.225174	0.197224	0.208812	0.209532	0.179448	0.179448	0.230024
Sphaerobelum_spinatum_MK330973	29	0.291416	0.271285	0.208403	0.298422	0.249472	0.236415	0.236514	0.276722	0.240357	0.263764	0.250388	0.233505	0.214073	0.234615	0.234615	0.248825	0.243209
Sphaerobelum_truncatum_JN885184	30	0.236516	0.261367	0.205757	0.240468	0.236484	0.234536	0.232949	0.252102	0.22068	0.231746	0.240402	0.108599	0.213779	0.225866	0.225866	0.261876	0.221358	0.253319
Sphaerobelum_tujiaphilum_OP339783	31	0.242163	0.233612	0.242342	0.253052	0.210639	0.128134	0.128187	0.252345	0.207123	0.194727	0.232867	0.222566	0.200467	0.199683	0.199683	0.253681	0.250158	0.229816	0.232194
Sphaerobelum_tujiaphilum_OP339784	32	0.242163	0.233612	0.242342	0.253052	0.210639	0.128134	0.128187	0.252345	0.207123	0.194727	0.232867	0.222566	0.200467	0.199683	0.199683	0.253681	0.250158	0.229816	0.232194
Sphaerobelum_tujiaphilum_OP339785	33	0.242163	0.233612	0.242342	0.253052	0.210639	0.128134	0.128187	0.252345	0.207123	0.194727	0.232867	0.222566	0.200467	0.199683	0.199683	0.253681	0.250158	0.229816	0.232194
Sphaerobelum_tujiaphilum_OP339786	34	0.242163	0.233612	0.242342	0.253052	0.210639	0.128134	0.128187	0.252345	0.207123	0.194727	0.232867	0.222566	0.200467	0.199683	0.199683	0.253681	0.250158	0.229816	0.232194
Sphaerobelum_tujiaphilum_OP339787	35	0.242163	0.233612	0.242342	0.253052	0.210639	0.128134	0.128187	0.252345	0.207123	0.194727	0.232867	0.222566	0.200467	0.199683	0.199683	0.253681	0.250158	0.229816	0.232194
Sphaerobelum_tujiaphilum_OP339788	36	0.242163	0.233612	0.242342	0.253052	0.210639	0.128134	0.128187	0.252345	0.207123	0.194727	0.232867	0.222566	0.200467	0.199683	0.199683	0.253681	0.250158	0.229816	0.232194
Sphaerobelum_tujiaphilum_OP339789	37	0.242163	0.233612	0.242342	0.253052	0.210639	0.128134	0.128187	0.252345	0.207123	0.194727	0.232867	0.222566	0.200467	0.199683	0.199683	0.253681	0.250158	0.229816	0.232194
Sphaerobelum_turcosa_OR530087	38	0.244382	0.244899	0.229758	0.254034	0.237503	0.211638	0.21394	0.290201	0.219136	0.239429	0.247613	0.211469	0.201541	0.217625	0.217625	0.263086	0.233632	0.260581	0.207362	0.209922	0.209922	0.209922	0.209922	0.209922	0.209922	0.209922
Sphaerobelum_turcosa_OR530088	39	0.240022	0.240562	0.227382	0.249637	0.235836	0.207519	0.209804	0.28552	0.214951	0.235141	0.245238	0.207317	0.201269	0.21344	0.21344	0.258564	0.229334	0.256112	0.207648	0.205806	0.205806	0.205806	0.205806	0.205806	0.205806	0.205806
		Within Sphaerobelum		0.312055
				0.108599
Within Prionobelum
		6	7	8	9	10	11
Prionobelum_inthanonense_PP297645	6
Prionobelum_inthanonense_PP297646	7
Prionobelum_naevium_PP297647	8	0.205958	0.218694
Prionobelum_naevium_PP297648	9	0.208379	0.221177
Prionobelum_naevium_PP297649	10	0.211822	0.220283
Prionobelum_naevium_PP297650	11	0.205958	0.218694
		Within Sphaerobelum		0.221177
				0.205958

## Sheet: Caption
Table. Estimates of Evolutionary Divergence between Sequences
The number of base substitutions per site from between sequences are shown. Analyses were conducted using the Maximum Composite Likelihood model [1]. The analysis involved 84 nucleotide sequences. All ambiguous positions were removed for each sequence pair. There were a total of 658 positions in the final dataset. Evolutionary analyses were conducted in MEGA7 [2].
1. Tamura K., Nei M., and Kumar S. (2004). Prospects for inferring very large phylogenies by using the neighbor-joining method. Proceedings of the National Academy of Sciences (USA) 101:11030-11035.
2. Kumar S., Stecher G., and Tamura K. (2016). MEGA7: Molecular Evolutionary Genetics Analysis version 7.0 for bigger datasets.Molecular Biology and Evolution 33:1870-1874.
Disclaimer: Although utmost care has been taken to ensure the correctness of the caption, the caption text is provided "as is" without any warranty of any kind. Authors advise the user to carefully check the caption prior to its use for any purpose and report any errors or problems to the authors immediately (www.megasoftware.net). In no event shall the authors and their employers be liable for a…
